# Supplementary material for: Deletion of Ptpn2 in B cells promotes autoimmunity via TLR and JAK/STAT signaling
Source: JCI Insight. 2025 Dec 22;10(24):e196144. doi: 10.1172/jci.insight.196144 (PMC12890481; doi:10.1172/jci.insight.196144)
Supplement: Supplemental data set 1 [file jciinsight-10-196144-s096.xlsx]

## Sheet: Full DEG list
gene_name	ens_id	baseMean	log2FoldChange	lfcSE	pvalue	padj	"-LOG10 padj
Cd79a	ENSMUSG00000003379	136816	-0.936672	0.054765	1.15e-66	1.75e-62	61.7561
Cxcr3	ENSMUSG00000050232	1786.99	1.74939	0.112352	4.82e-62	3.66e-58	57.4366
Socs3	ENSMUSG00000053113	5784.33	1.13216	0.0794293	4.56e-48	2.31e-44	43.637
Tbx21	ENSMUSG00000001444	2122.67	1.15883	0.120371	2.93e-24	1.11e-20	19.9532
Socs1	ENSMUSG00000038037	1059.62	1.09259	0.11297	5.9e-24	1.79e-20	19.7465
Pltp	ENSMUSG00000017754	5017.62	0.55307	0.0658311	1.91e-17	4.84e-14	13.315
Fas	ENSMUSG00000024778	1025.43	0.655033	0.0799509	7.86e-17	1.71e-13	12.7682
Kctd14	ENSMUSG00000051727	1378.66	-0.629094	0.0817701	4.81e-15	9.13e-12	11.0395
Xylt1	ENSMUSG00000030657	10423.4	-0.453598	0.0600005	1.59e-14	2.68e-11	10.5724
Gbp7	ENSMUSG00000040253	4270.07	0.755086	0.101574	2.09e-14	3.17e-11	10.4992
Gadd45g	ENSMUSG00000021453	1769.27	0.634165	0.0854362	3.76e-14	5.19e-11	10.2851
Pclaf	ENSMUSG00000040204	2457.04	0.73469	0.107055	1.44e-12	1.82e-09	8.74005
Trabd2b	ENSMUSG00000070867	554.696	0.780093	0.117385	5.08e-12	5.93e-09	8.22696
Serpina3f	ENSMUSG00000066363	1842.85	1.18232	0.210771	1.95e-11	2.11e-08	7.67496
Ighg2c	ENSMUSG00000076612	10832.1	1.54448	0.341835	2.13e-11	2.15e-08	7.66683
Ddx25	ENSMUSG00000032101	665.103	-0.617537	0.0966211	5.26e-11	5e-08	7.30142
Jdp2	ENSMUSG00000034271	284.717	0.821116	0.13256	7.52e-11	6.72e-08	7.17268
Ccnd2	ENSMUSG00000000184	13465.3	0.393189	0.0656651	9.16e-11	7.73e-08	7.11194
Cks1b	ENSMUSG00000028044	694.348	0.633762	0.101128	1.1e-10	8.82e-08	7.05437
Gm15848	ENSMUSG00000086706	1093.48	-0.77513	0.126826	1.62e-10	1.23e-07	6.90983
B3gnt7	ENSMUSG00000079445	1196.08	0.60646	0.0979694	1.9e-10	1.37e-07	6.86207
Sh3pxd2a	ENSMUSG00000053617	12559.5	-0.254296	0.0537375	3.26e-10	2.25e-07	6.64758
Plscr1	ENSMUSG00000032369	658.868	0.663628	0.109739	3.87e-10	2.56e-07	6.59254
Gm15411	ENSMUSG00000085971	2204.95	-0.536261	0.0891844	5.53e-10	3.5e-07	6.456
Nt5e	ENSMUSG00000032420	694.321	0.766305	0.130187	6.58e-10	4e-07	6.39834
Plekhg3	ENSMUSG00000052609	3652.06	-0.413239	0.0731871	8.84e-10	5.16e-07	6.28723
Wfdc17	ENSMUSG00000069792	483.182	0.694261	0.119606	1.44e-09	8.13e-07	6.09005
Birc5	ENSMUSG00000017716	770.321	0.854346	0.152504	1.98e-09	1.05e-06	5.97967
Iigp1	ENSMUSG00000054072	934.661	3.37465	0.592894	2.04e-09	1.05e-06	5.97967
Rrm2	ENSMUSG00000020649	2270.01	0.605222	0.104702	2.07e-09	1.05e-06	5.97967
Ffar2	ENSMUSG00000051314	2159.49	0.651079	0.115998	4.76e-09	2.33e-06	5.6325
Crispld2	ENSMUSG00000031825	79.1486	1.41629	0.385389	5.36e-09	2.55e-06	5.59428
Syt11	ENSMUSG00000068923	2381.77	0.423099	0.0801011	5.77e-09	2.65e-06	5.57616
Tpx2	ENSMUSG00000027469	1532.51	0.715199	0.129459	6.28e-09	2.8e-06	5.55224
Igkv3-12	ENSMUSG00000094117	2445.56	0.680519	0.122867	6.54e-09	2.84e-06	5.54702
Tmem106a	ENSMUSG00000034947	594.954	0.667617	0.120594	6.87e-09	2.9e-06	5.53792
Hmgb2	ENSMUSG00000054717	9867.51	0.42854	0.08214	8.53e-09	3.5e-06	5.45589
Serpina3g	ENSMUSG00000041481	17413.6	0.676008	0.12404	1.05e-08	4.2e-06	5.37648
Tgm2	ENSMUSG00000037820	964.724	0.726269	0.135384	1.38e-08	5.34e-06	5.27238
Zdhhc23	ENSMUSG00000036304	1952.66	-0.35753	0.0773759	1.41e-08	5.34e-06	5.27238
Pmepa1	ENSMUSG00000038400	682.948	0.618404	0.114548	1.5e-08	5.55e-06	5.25573
Ube2c	ENSMUSG00000001403	907.402	0.79941	0.152169	1.73e-08	6.26e-06	5.20349
Fcgr4	ENSMUSG00000059089	174.941	1.34112	0.376682	1.81e-08	6.37e-06	5.19558
Spag5	ENSMUSG00000002055	766.006	0.660463	0.123568	1.85e-08	6.37e-06	5.19558
I730030J21Rik	ENSMUSG00000116504	1711.51	-0.601812	0.113033	2.15e-08	7.24e-06	5.14002
Cdca3	ENSMUSG00000023505	1122.56	0.684156	0.131618	3.55e-08	1.17e-05	4.93092
Prc1	ENSMUSG00000038943	1174.48	0.671563	0.129839	4.11e-08	1.33e-05	4.87735
Gimap4	ENSMUSG00000054435	50130.9	0.31559	0.0778351	4.19e-08	1.33e-05	4.87735
Dnase1l3	ENSMUSG00000025279	3437.67	0.419741	0.0883085	4.49e-08	1.36e-05	4.86496
Marcksl1	ENSMUSG00000047945	7955.34	0.303199	0.0764886	4.49e-08	1.36e-05	4.86496
Patj	ENSMUSG00000061859	2724.3	-0.301827	0.0769741	5.28e-08	1.54e-05	4.81278
Ly6c2	ENSMUSG00000022584	1372.3	0.721416	0.141896	5.42e-08	1.54e-05	4.81278
Gatm	ENSMUSG00000027199	532.255	0.637794	0.12455	5.42e-08	1.54e-05	4.81278
Vmp1	ENSMUSG00000018171	3767.71	0.272682	0.0719263	5.53e-08	1.54e-05	4.81278
Siglecg	ENSMUSG00000030468	63879.9	-0.224927	0.0582079	5.59e-08	1.54e-05	4.81278
Il2ra	ENSMUSG00000026770	524.455	0.662518	0.129802	5.69e-08	1.54e-05	4.81278
Gm8848	ENSMUSG00000106031	139.131	1.00825	0.221191	5.78e-08	1.54e-05	4.81278
Uhrf1	ENSMUSG00000001228	3676.91	0.502186	0.101048	6.45e-08	1.69e-05	4.77259
Rmi2	ENSMUSG00000037991	519.818	0.779261	0.156177	6.62e-08	1.7e-05	4.76867
Zfp831	ENSMUSG00000050600	14728.8	-0.189828	0.0448384	7.08e-08	1.79e-05	4.7464
Manf	ENSMUSG00000032575	6872.79	0.349108	0.0852435	9.25e-08	2.3e-05	4.63769
Ncapg	ENSMUSG00000015880	892.046	0.689056	0.139081	1.04e-07	2.55e-05	4.59345
Irgm1	ENSMUSG00000046879	10126.9	0.41271	0.0921594	1.06e-07	2.56e-05	4.59202
Ighv8-12	ENSMUSG00000076731	1885.03	0.375454	0.0889449	1.15e-07	2.72e-05	4.56503
Rag1	ENSMUSG00000061311	239.778	0.888682	0.190088	1.27e-07	2.97e-05	4.52682
Lmnb1	ENSMUSG00000024590	7207.49	0.283759	0.0790449	1.68e-07	3.83e-05	4.41725
Gm15448	ENSMUSG00000074419	579.211	-0.597207	0.123418	1.69e-07	3.83e-05	4.41725
Nrip1	ENSMUSG00000048490	4843.82	0.271289	0.0763633	1.71e-07	3.83e-05	4.41725
Cacna1s	ENSMUSG00000026407	404.417	0.675532	0.140899	2.04e-07	4.44e-05	4.35284
Basp1	ENSMUSG00000045763	1829.51	0.59488	0.124257	2.05e-07	4.44e-05	4.35284
Uck2	ENSMUSG00000026558	2185.42	0.323892	0.0869878	2.16e-07	4.63e-05	4.3347
Cacna1e	ENSMUSG00000004110	39250.7	3.80391	0.953839	2.56e-07	5.39e-05	4.26808
Mreg	ENSMUSG00000039395	1241.36	0.441901	0.101311	2.67e-07	5.53e-05	4.25714
F2rl1	ENSMUSG00000021678	423.752	0.714585	0.151969	2.7e-07	5.53e-05	4.25714
Ampd3	ENSMUSG00000005686	2442.41	-0.280415	0.0807104	2.73e-07	5.54e-05	4.25666
Socs2	ENSMUSG00000020027	221.93	0.938511	0.217628	2.97e-07	5.93e-05	4.22718
Cxcl10	ENSMUSG00000034855	114.422	0.993208	0.241652	3.04e-07	5.99e-05	4.22228
Antxr2	ENSMUSG00000029338	2119.11	-0.383402	0.0963188	3.29e-07	6.4e-05	4.19376
Zeb2	ENSMUSG00000026872	6302.01	0.475554	0.107367	3.34e-07	6.42e-05	4.19278
Il12rb1	ENSMUSG00000000791	547.382	0.707569	0.153427	3.81e-07	7.24e-05	4.14015
Cdk14	ENSMUSG00000028926	349.899	0.550544	0.121903	4.53e-07	8.48e-05	4.07139
Krba1	ENSMUSG00000042810	4031.5	-0.236353	0.0704377	4.7e-07	8.71e-05	4.06016
Gm43004	ENSMUSG00000106681	75.2613	1.03743	0.280419	5.15e-07	9.42e-05	4.02587
Zcchc24	ENSMUSG00000055538	3844	-0.212148	0.0611616	5.51e-07	9.9e-05	4.00428
Ckap2l	ENSMUSG00000048327	839.566	0.546391	0.122861	5.54e-07	9.9e-05	4.00428
Eif1a	ENSMUSG00000057561	4221.22	0.211282	0.0609612	5.77e-07	0.00010196	3.99157
Bhlhe41	ENSMUSG00000030256	1609.74	0.392382	0.101912	6.15e-07	0.000106952	3.97081
Mfsd2a	ENSMUSG00000028655	104.223	0.948769	0.235863	6.2e-07	0.000106952	3.97081
Tubb2b	ENSMUSG00000045136	969.264	0.480819	0.11343	6.46e-07	0.000110204	3.9578
Adk	ENSMUSG00000039197	749.993	0.495819	0.11608	6.75e-07	0.000113842	3.9437
Sh2d1b1	ENSMUSG00000102418	209.553	0.775236	0.177314	7.04e-07	0.000117533	3.92984
Kif15	ENSMUSG00000036768	953.287	0.543167	0.125408	7.83e-07	0.000129316	3.88835
Clgn	ENSMUSG00000002190	32.764	2.53919	0.94332	8.08e-07	0.000131958	3.87956
Camkk1	ENSMUSG00000020785	775.961	0.583131	0.133832	8.53e-07	0.000137745	3.86092
Cks2	ENSMUSG00000062248	796.373	0.434256	0.10972	8.66e-07	0.000138463	3.85866
Bmf	ENSMUSG00000040093	4193.6	-0.36836	0.101986	8.76e-07	0.000138526	3.85847
Plpp3	ENSMUSG00000028517	1092.64	-0.423841	0.108873	9.1e-07	0.000141325	3.84978
Gbp2	ENSMUSG00000028270	3467.43	0.716526	0.164904	9.12e-07	0.000141325	3.84978
Inpp4b	ENSMUSG00000037940	4298.34	-0.315282	0.0957646	1.05e-06	0.000161539	3.79172
Itgb1	ENSMUSG00000025809	7185.14	0.297012	0.0923274	1.07e-06	0.000161809	3.791
Dstyk	ENSMUSG00000042046	2655.45	-0.230496	0.0721498	1.08e-06	0.000161809	3.791
Cd63	ENSMUSG00000025351	202.081	0.68377	0.159578	1.15e-06	0.000171727	3.76516
Ryr3	ENSMUSG00000057378	165.954	1.01888	0.298816	1.17e-06	0.000172286	3.76375
Stil	ENSMUSG00000028718	449.924	0.665803	0.155964	1.23e-06	0.000178954	3.74726
Ccnd1	ENSMUSG00000070348	1158.68	0.836742	0.205473	1.27e-06	0.000183245	3.73697
Vamp1	ENSMUSG00000030337	11316.1	-0.200016	0.0588766	1.28e-06	0.000183245	3.73697
Itm2c	ENSMUSG00000026223	2060.7	0.471886	0.118786	1.31e-06	0.000185412	3.73186
Igtp	ENSMUSG00000078853	3983.7	0.420321	0.112194	1.36e-06	0.000188632	3.72438
Dstn	ENSMUSG00000015932	2031.67	0.322172	0.0988799	1.36e-06	0.000188632	3.72438
Btbd8	ENSMUSG00000111375	696.276	-0.44242	0.115117	1.37e-06	0.000188632	3.72438
Ctsb	ENSMUSG00000021939	14200	0.22186	0.0702912	1.54e-06	0.000211333	3.67503
Pls1	ENSMUSG00000049493	187.555	0.873379	0.224251	1.58e-06	0.000214514	3.66854
Cdca8	ENSMUSG00000028873	991.179	0.641888	0.154545	1.71e-06	0.000229891	3.63848
Melk	ENSMUSG00000035683	315.721	0.643798	0.156985	1.98e-06	0.000263732	3.57884
Spc24	ENSMUSG00000074476	444.309	0.587721	0.144756	2.04e-06	0.000269844	3.56889
Nusap1	ENSMUSG00000027306	1258.51	0.543154	0.135925	2.06e-06	0.000270075	3.56852
Lurap1	ENSMUSG00000028701	663.613	-0.967655	0.289459	2.19e-06	0.000283118	3.54803
Pla2g16	ENSMUSG00000060675	1896.59	0.358599	0.108783	2.2e-06	0.000283118	3.54803
Ide	ENSMUSG00000056999	5719.18	-0.317192	0.101948	2.23e-06	0.000284341	3.54616
Ckap2	ENSMUSG00000037725	350.953	0.584756	0.145781	2.31e-06	0.000289044	3.53904
Notch1	ENSMUSG00000026923	5653.55	0.220544	0.0718692	2.32e-06	0.000289044	3.53904
Edaradd	ENSMUSG00000095105	4117.94	-0.266222	0.0896028	2.32e-06	0.000289044	3.53904
Tgtp1	ENSMUSG00000078922	430.583	1.04103	0.364534	2.42e-06	0.000298627	3.52487
Mpeg1	ENSMUSG00000046805	13663.6	0.345341	0.10876	2.72e-06	0.000331961	3.47891
Bst2	ENSMUSG00000046718	2068.31	0.275074	0.0934501	2.73e-06	0.000331961	3.47891
Adam23	ENSMUSG00000025964	762.415	0.687029	0.173687	2.85e-06	0.00034399	3.46345
Col5a3	ENSMUSG00000004098	332.964	0.793104	0.207184	2.9e-06	0.000346264	3.46059
Pip5k1b	ENSMUSG00000024867	974.567	-0.461854	0.126435	2.92e-06	0.000346721	3.46002
Rgs1	ENSMUSG00000026358	306.796	0.700465	0.178179	2.98e-06	0.00035005	3.45587
Etv6	ENSMUSG00000030199	5397.43	0.212006	0.0691337	3e-06	0.00035005	3.45587
Maml3	ENSMUSG00000061143	1441.7	-0.424024	0.121846	3.16e-06	0.00036654	3.43588
Ccne2	ENSMUSG00000028212	343.175	0.623942	0.159596	3.24e-06	0.000372723	3.42861
Scpep1	ENSMUSG00000000278	9541.02	0.197142	0.0617489	3.28e-06	0.000374692	3.42633
Batf	ENSMUSG00000034266	1298.25	0.41225	0.121484	3.53e-06	0.000399962	3.39798
Gmnn	ENSMUSG00000006715	701.387	0.369593	0.115583	3.64e-06	0.000407678	3.38968
Dst	ENSMUSG00000026131	212.29	0.717432	0.187071	3.65e-06	0.000407678	3.38968
Akap1	ENSMUSG00000018428	160.167	0.781022	0.210749	4.02e-06	0.000445083	3.35156
Ryr2	ENSMUSG00000021313	411.204	-0.67382	0.176938	4.16e-06	0.000458114	3.33903
Saraf	ENSMUSG00000031532	2271.39	0.216813	0.0736648	4.3e-06	0.000469815	3.32807
Hmgn3	ENSMUSG00000066456	1347.71	0.364235	0.117078	4.5e-06	0.000488116	3.31148
Ighg2b	ENSMUSG00000076613	18749.7	1.03348	0.425871	4.66e-06	0.000502079	3.29923
Bub1	ENSMUSG00000027379	483.153	0.621013	0.165416	4.74e-06	0.000507289	3.29474
Foxp4	ENSMUSG00000023991	17056.5	0.181295	0.0546721	4.87e-06	0.000516818	3.28666
Stmn1	ENSMUSG00000028832	2769.36	0.460942	0.133528	5e-06	0.000523151	3.28137
Hint1	ENSMUSG00000020267	6135.85	0.199222	0.0651895	5.04e-06	0.000523151	3.28137
Tbc1d4	ENSMUSG00000033083	769.582	0.646725	0.173281	5.05e-06	0.000523151	3.28137
Pcna	ENSMUSG00000027342	9538.51	0.194377	0.06249	5.09e-06	0.000523151	3.28137
Fgf11	ENSMUSG00000042826	87.2242	0.867565	0.260254	5.1e-06	0.000523151	3.28137
Cdk1	ENSMUSG00000019942	597.915	0.621447	0.167034	5.14e-06	0.000524273	3.28044
Cenpn	ENSMUSG00000031756	523.006	0.513664	0.144127	5.44e-06	0.000550652	3.25912
Pdia3	ENSMUSG00000027248	25674.4	0.195601	0.0637669	5.65e-06	0.00056822	3.24548
Tcf7l2	ENSMUSG00000024985	192.082	0.684166	0.186986	5.82e-06	0.000581247	3.23564
Rai1	ENSMUSG00000062115	6548.23	-0.16875	0.0485109	6.12e-06	0.000607057	3.21677
Lpgat1	ENSMUSG00000026623	17506.9	-0.168473	0.0487571	6.74e-06	0.000665158	3.17708
Cdca2	ENSMUSG00000048922	774.18	0.494598	0.144172	6.79e-06	0.00066546	3.17688
Ccna2	ENSMUSG00000027715	1768.81	0.683292	0.19074	6.9e-06	0.000671596	3.17289
Tnks1bp1	ENSMUSG00000033955	4248.16	-0.187686	0.0608347	7.74e-06	0.000748913	3.12557
Scn8a	ENSMUSG00000023033	206.993	-0.705897	0.201547	7.85e-06	0.000754354	3.12242
Zfp827	ENSMUSG00000071064	484.591	-0.615289	0.174518	8.02e-06	0.000766087	3.11572
Tox2	ENSMUSG00000074607	441.34	0.71611	0.206127	8.12e-06	0.000767823	3.11474
Asf1b	ENSMUSG00000005470	1277.12	0.411062	0.132458	8.14e-06	0.000767823	3.11474
Gm32220	ENSMUSG00000112063	309.09	-0.632322	0.179714	8.21e-06	0.000769459	3.11381
Jmjd1c	ENSMUSG00000037876	27897.1	-0.173676	0.0527124	8.33e-06	0.000776255	3.11
Kif2c	ENSMUSG00000028678	481.334	0.589937	0.169007	8.42e-06	0.00078014	3.10783
4933439K11Rik	ENSMUSG00000085184	286.932	-0.444851	0.139559	8.84e-06	0.000813545	3.08962
Tnrc6c	ENSMUSG00000025571	18489.8	-0.150309	0.0404514	8.94e-06	0.000818162	3.08716
Ada	ENSMUSG00000017697	1108.28	0.573505	0.166504	9.07e-06	0.000824549	3.08378
Aurka	ENSMUSG00000027496	746.147	0.43937	0.140671	1e-05	0.000906399	3.04268
Gm34680	ENSMUSG00000116957	79.4415	0.909621	0.354643	1.02e-05	0.000913247	3.03941
Tmem245	ENSMUSG00000055296	14841.1	-0.196396	0.0680953	1.07e-05	0.000956591	3.01927
Nfatc1	ENSMUSG00000033016	31118.1	-0.145617	0.0389525	1.09e-05	0.000968557	3.01387
Casp3	ENSMUSG00000031628	2570.1	0.230439	0.087355	1.14e-05	0.0010087	2.99624
Irgm2	ENSMUSG00000069874	5770.42	0.275346	0.1065	1.21e-05	0.00105433	2.97702
Psma4	ENSMUSG00000032301	7384.77	0.156781	0.0446664	1.21e-05	0.00105433	2.97702
Cbl	ENSMUSG00000034342	27066	-0.147205	0.0399794	1.21e-05	0.00105433	2.97702
Lgals1	ENSMUSG00000068220	1071.92	0.355575	0.128085	1.23e-05	0.00106223	2.97378
Pim1	ENSMUSG00000024014	8237.13	0.266457	0.103567	1.25e-05	0.00106951	2.97081
Dhfr	ENSMUSG00000021707	1100.05	0.483762	0.153448	1.27e-05	0.00108207	2.96575
Extl1	ENSMUSG00000028838	660.55	-0.552866	0.169241	1.29e-05	0.00109244	2.9616
Ago4	ENSMUSG00000042500	1655.54	-0.283067	0.110043	1.33e-05	0.00111964	2.95092
Top2a	ENSMUSG00000020914	6593.08	0.517657	0.162617	1.39e-05	0.00116149	2.93499
Kif20a	ENSMUSG00000003779	1194.31	0.506895	0.160284	1.39e-05	0.00116149	2.93499
Arhgap18	ENSMUSG00000039031	1523.61	-0.280109	0.110178	1.47e-05	0.00122295	2.91259
Jun	ENSMUSG00000052684	4970.96	0.685364	0.214289	1.5e-05	0.001236	2.90798
Itih5	ENSMUSG00000025780	1706.93	-0.351637	0.130102	1.51e-05	0.00123768	2.90739
Erp44	ENSMUSG00000028343	8842.77	0.190741	0.0669619	1.54e-05	0.0012561	2.90097
Smug1	ENSMUSG00000036061	1712.25	-0.247049	0.0980056	1.59e-05	0.00128904	2.88973
Slfn1	ENSMUSG00000078763	732.058	0.648164	0.203162	1.61e-05	0.00130326	2.88497
Tubb3	ENSMUSG00000062380	155.502	0.641779	0.201338	1.63e-05	0.00131137	2.88227
Lag3	ENSMUSG00000030124	263.048	0.765151	0.256844	1.65e-05	0.00132157	2.87891
Slc35f5	ENSMUSG00000026342	576.884	0.43906	0.149823	1.67e-05	0.00132908	2.87645
Aldh1a1	ENSMUSG00000053279	47.5002	0.914483	0.489746	1.74e-05	0.00137301	2.86233
Anxa2	ENSMUSG00000032231	2518.86	0.317422	0.123651	1.75e-05	0.00137465	2.86181
Gadd45b	ENSMUSG00000015312	3013.65	0.19751	0.0723527	1.79e-05	0.00139993	2.85389
Fcer2a	ENSMUSG00000005540	112278	-0.178601	0.0601219	1.83e-05	0.00142543	2.84606
Zbtb46	ENSMUSG00000027583	436.754	0.569542	0.182613	1.84e-05	0.00142543	2.84606
Kif11	ENSMUSG00000012443	1704.99	0.432425	0.150826	1.89e-05	0.00145436	2.83733
Apol7c	ENSMUSG00000044309	1242.63	0.530438	0.17397	1.97e-05	0.00150839	2.82149
Adgra2	ENSMUSG00000031486	148.816	0.608699	0.197654	2.05e-05	0.00156573	2.80528
Shprh	ENSMUSG00000090112	6372.34	-0.169625	0.0550381	2.13e-05	0.00161561	2.79166
Bub1b	ENSMUSG00000040084	1585.56	0.453859	0.158457	2.18e-05	0.00164186	2.78466
Rgl1	ENSMUSG00000026482	3567.07	0.404334	0.147705	2.18e-05	0.00164186	2.78466
Rps12-ps4	ENSMUSG00000109509	778.834	0.297849	0.121104	2.25e-05	0.00168199	2.77418
Numbl	ENSMUSG00000063160	186.592	-0.654098	0.217466	2.27e-05	0.00168631	2.77306
Pon3	ENSMUSG00000029759	302.192	0.570166	0.188975	2.28e-05	0.00168631	2.77306
Piezo1	ENSMUSG00000014444	13140.4	-0.151431	0.0443191	2.3e-05	0.00168631	2.77306
Brwd1	ENSMUSG00000022914	29586.5	-0.151478	0.0443418	2.3e-05	0.00168631	2.77306
Rps26	ENSMUSG00000025362	62002.7	0.154951	0.0464047	2.36e-05	0.00172633	2.76288
Kif18b	ENSMUSG00000051378	619.688	0.592123	0.198633	2.49e-05	0.00181231	2.74177
Fbxw13	ENSMUSG00000049314	199.41	0.613646	0.206332	2.52e-05	0.0018245	2.73886
Erp27	ENSMUSG00000030219	569.086	-0.512391	0.176324	2.56e-05	0.00184619	2.73372
Rbmx	ENSMUSG00000031134	8004.68	-0.160107	0.0499704	2.6e-05	0.00186609	2.72907
Cenpe	ENSMUSG00000045328	1692.69	0.38106	0.146113	2.65e-05	0.00189269	2.72292
Ptms	ENSMUSG00000030122	4685.4	0.290376	0.12114	2.73e-05	0.00193894	2.71244
Aspm	ENSMUSG00000033952	946.779	0.458955	0.164953	2.76e-05	0.0019476	2.7105
Phf11b	ENSMUSG00000091649	3843.83	0.257435	0.10853	2.8e-05	0.00196795	2.70599
Rnf144a	ENSMUSG00000020642	13547.9	-0.152186	0.0456415	2.85e-05	0.00199539	2.69997
2310001H17Rik	ENSMUSG00000097354	1653.65	-0.218273	0.0891538	2.92e-05	0.00203467	2.69151
Cenpv	ENSMUSG00000018509	200.383	0.623684	0.21597	2.95e-05	0.00204674	2.68894
Snx10	ENSMUSG00000038301	1332.9	0.237976	0.100387	3.07e-05	0.00212199	2.67326
Ifi47	ENSMUSG00000078920	5398.28	0.312601	0.130604	3.16e-05	0.00216402	2.66474
Zscan20	ENSMUSG00000061894	3606.14	-0.165135	0.0543235	3.16e-05	0.00216402	2.66474
Gm49553	ENSMUSG00000116433	1098.46	-0.290505	0.123237	3.18e-05	0.00216601	2.66434
Maged1	ENSMUSG00000025151	409.325	0.455561	0.168189	3.26e-05	0.00220725	2.65615
Igkv4-86	ENSMUSG00000076536	729.185	-0.491157	0.17743	3.27e-05	0.00220922	2.65576
Tbkbp1	ENSMUSG00000038517	360.72	0.629233	0.222913	3.31e-05	0.002222	2.65326
Lrrc3	ENSMUSG00000051652	84.9056	0.78066	0.332299	3.34e-05	0.0022341	2.6509
Pira2	ENSMUSG00000089942	581.81	-0.495479	0.179335	3.36e-05	0.0022392	2.64991
Chek1	ENSMUSG00000032113	335.478	0.541925	0.193059	3.41e-05	0.00225867	2.64615
Akt3	ENSMUSG00000019699	11583.3	-0.146104	0.0432371	3.58e-05	0.00236206	2.62671
Ift57	ENSMUSG00000032965	264.289	0.541008	0.194593	3.6e-05	0.00236591	2.626
Mapk12	ENSMUSG00000022610	2508.27	-0.331558	0.138648	3.64e-05	0.00238057	2.62332
Ankrd44	ENSMUSG00000052331	26852.2	-0.145608	0.0431082	3.7e-05	0.00241113	2.61778
Itgae	ENSMUSG00000005947	124.76	0.711942	0.27485	3.78e-05	0.00244562	2.61161
Mthfsd	ENSMUSG00000031816	2583.36	-0.194179	0.0762062	3.78e-05	0.00244562	2.61161
Cox6b1	ENSMUSG00000036751	7119.4	0.160941	0.052727	3.91e-05	0.00251621	2.59925
Ldha	ENSMUSG00000063229	18237.6	0.168911	0.0583766	3.94e-05	0.00252774	2.59727
Gch1	ENSMUSG00000037580	1674.62	-0.222526	0.0947375	3.98e-05	0.0025362	2.59582
Fcrl5	ENSMUSG00000048031	6193.56	0.251908	0.110231	3.99e-05	0.0025362	2.59582
Lilra6	ENSMUSG00000030427	1024.25	-0.428711	0.167281	4.12e-05	0.00260952	2.58344
Cxcl9	ENSMUSG00000029417	260.707	0.6258	0.232333	4.2e-05	0.00264357	2.57781
Dennd3	ENSMUSG00000036661	12905.1	-0.159852	0.0526508	4.38e-05	0.00274813	2.56096
Cdc20	ENSMUSG00000006398	1163.91	0.412529	0.164817	4.43e-05	0.0027666	2.55805
Cacnb3	ENSMUSG00000003352	798.056	0.562486	0.209542	4.46e-05	0.0027666	2.55805
Kif23	ENSMUSG00000032254	1586.35	0.386728	0.158072	4.46e-05	0.0027666	2.55805
Irf8	ENSMUSG00000041515	60793.2	0.163656	0.0554659	4.49e-05	0.00277212	2.55719
Psrc1	ENSMUSG00000068744	200.823	0.601413	0.225654	4.56e-05	0.00280633	2.55186
Tfdp1	ENSMUSG00000038482	3469.2	0.22249	0.0964253	4.65e-05	0.0028498	2.54519
Tnk2	ENSMUSG00000022791	14865.8	-0.152009	0.0479318	4.74e-05	0.00289021	2.53907
Pou2f1	ENSMUSG00000026565	11619.4	-0.16586	0.0576895	4.94e-05	0.00299819	2.52314
B2m	ENSMUSG00000060802	197023	0.212817	0.0914688	5.08e-05	0.00306396	2.51372
2610035D17Rik	ENSMUSG00000087259	1790.21	-0.403869	0.165781	5.08e-05	0.00306396	2.51372
Espl1	ENSMUSG00000058290	842.909	0.442857	0.17831	5.4e-05	0.00324067	2.48937
Insr	ENSMUSG00000005534	5824.81	-0.154833	0.0505922	5.52e-05	0.0033006	2.48141
Neurl3	ENSMUSG00000047180	20056.7	-0.150877	0.0480998	5.62e-05	0.00333642	2.47672
Pcnx	ENSMUSG00000021140	5925.66	-0.153395	0.0497385	5.62e-05	0.00333642	2.47672
Pdk1	ENSMUSG00000006494	5095.95	-0.165419	0.0587447	6e-05	0.00354431	2.45047
Ndst1	ENSMUSG00000054008	18158.8	-0.146467	0.045732	6.02e-05	0.00354498	2.45039
Baz2b	ENSMUSG00000026987	22287.3	-0.156119	0.0520116	6.05e-05	0.0035453	2.45035
Igkv4-68	ENSMUSG00000076549	2384.81	0.56104	0.222164	6.1e-05	0.00356225	2.44828
Ung	ENSMUSG00000029591	1035.34	0.285066	0.131053	6.18e-05	0.00359766	2.44398
Prss12	ENSMUSG00000027978	464.22	-0.46234	0.188573	6.26e-05	0.00362629	2.44054
Ptprj	ENSMUSG00000025314	26853	-0.151276	0.049026	6.36e-05	0.00367303	2.43498
Cd2	ENSMUSG00000027863	21783	0.153109	0.050374	6.5e-05	0.00374009	2.42712
Eno2	ENSMUSG00000004267	96.4971	0.715834	0.346288	6.69e-05	0.00383506	2.41623
1700087I21Rik	ENSMUSG00000115099	239.109	-0.499494	0.203548	6.78e-05	0.00387288	2.41197
Fads3	ENSMUSG00000024664	40.5973	0.728205	0.430904	6.88e-05	0.00389936	2.40901
Dgkd	ENSMUSG00000070738	45089	-0.134163	0.0397002	6.88e-05	0.00389936	2.40901
Zc3h6	ENSMUSG00000042851	1817.83	-0.438868	0.185271	7.1e-05	0.00400944	2.39692
Prr5	ENSMUSG00000036106	9957.35	-0.173627	0.066514	7.15e-05	0.00401949	2.39583
Tbc1d10c	ENSMUSG00000040247	9672.3	-0.171472	0.0648995	7.22e-05	0.00404628	2.39294
Spire1	ENSMUSG00000024533	166.156	0.704606	0.347167	7.45e-05	0.0041429	2.3827
E2f1	ENSMUSG00000027490	963.226	0.269331	0.127126	7.45e-05	0.0041429	2.3827
Kcnb1	ENSMUSG00000050556	1684.9	0.230164	0.106778	7.53e-05	0.00417412	2.37944
Nxpe1-ps	ENSMUSG00000109675	639.085	-0.29988	0.140676	7.62e-05	0.00420605	2.37613
Igfbp4	ENSMUSG00000017493	125.254	0.713668	0.437199	7.71e-05	0.00424066	2.37257
Id2	ENSMUSG00000020644	1668.11	0.346352	0.158357	7.83e-05	0.00429401	2.36714
Parp16	ENSMUSG00000032392	788.771	-0.356861	0.163083	8.23e-05	0.00449415	2.34735
9030404E10Rik	ENSMUSG00000116660	303.933	-0.373756	0.169348	8.43e-05	0.00458634	2.33853
Txn1	ENSMUSG00000028367	3208.25	0.19832	0.0873987	8.59e-05	0.0046385	2.33362
Gm47508	ENSMUSG00000110791	30.1852	-0.668167	0.62657	8.59e-05	0.0046385	2.33362
Arhgef11	ENSMUSG00000041977	6150.67	-0.154172	0.0528702	8.61e-05	0.0046385	2.33362
Smoc1	ENSMUSG00000021136	138.961	0.609141	0.266213	8.67e-05	0.00465218	2.33234
Acot7	ENSMUSG00000028937	626.338	0.292867	0.140707	8.92e-05	0.00477118	2.32137
Bbs2	ENSMUSG00000031755	1835.36	-0.186769	0.0793012	9.13e-05	0.00485949	2.31341
H2afx	ENSMUSG00000049932	4617.87	0.198139	0.0880217	9.17e-05	0.00485949	2.31341
Leprotl1	ENSMUSG00000031513	1798.83	0.183158	0.0765042	9.18e-05	0.00485949	2.31341
Ackr1	ENSMUSG00000037872	27.7009	0.657568	0.788539	9.3e-05	0.00490542	2.30932
Insrr	ENSMUSG00000005640	60.4689	0.682141	0.456365	9.59e-05	0.00504121	2.29747
Psat1	ENSMUSG00000024640	2631.17	0.19769	0.0884025	9.75e-05	0.00510522	2.29199
Cacna1h	ENSMUSG00000024112	1463.22	0.32067	0.153975	9.82e-05	0.00512533	2.29028
Chd6	ENSMUSG00000057133	14730.3	-0.143644	0.0465158	9.91e-05	0.00515254	2.28798
St6galnac3	ENSMUSG00000052544	542.93	-0.38059	0.176404	0.000100393	0.00520363	2.28369
Tmem131	ENSMUSG00000026116	28074.1	0.143511	0.0466138	0.00010251	0.0052806	2.27732
Ccr5	ENSMUSG00000079227	429.851	0.427888	0.1936	0.000102573	0.0052806	2.27732
Ikbkb	ENSMUSG00000031537	34406.7	-0.140788	0.0450597	0.00010505	0.00538987	2.26842
Abca1	ENSMUSG00000015243	17932.8	-0.238054	0.116197	0.000105537	0.00539659	2.26788
Gbp10	ENSMUSG00000105096	114.521	0.675768	0.391957	0.000106746	0.00542297	2.26576
Tmem8b	ENSMUSG00000078716	370.529	-0.479605	0.214422	0.000106767	0.00542297	2.26576
Lrba	ENSMUSG00000028080	8160.78	-0.154382	0.0545385	0.000107164	0.00542501	2.2656
Tcf19	ENSMUSG00000050410	844.789	0.329611	0.160232	0.000110888	0.00559486	2.25221
Lrp5	ENSMUSG00000024913	227.302	0.495605	0.223812	0.000113611	0.00571327	2.24312
Zfc3h1	ENSMUSG00000034163	12688.6	-0.147391	0.0498859	0.000115351	0.00578164	2.23795
Fnbp1l	ENSMUSG00000039735	64.0554	0.664562	0.376295	0.000115743	0.0057822	2.23791
Slc16a7	ENSMUSG00000020102	1352.16	-0.228483	0.111888	0.000116552	0.00580353	2.23631
Zfp280c	ENSMUSG00000036916	3457.19	-0.164312	0.0633542	0.000117824	0.00583985	2.2336
Cox7a2	ENSMUSG00000032330	2840.61	0.171556	0.0695092	0.000118051	0.00583985	2.2336
Pkd1	ENSMUSG00000032855	15888.7	-0.144578	0.04828	0.00012181	0.00600625	2.2214
Wipi2	ENSMUSG00000029578	10101.2	-0.139683	0.0451903	0.000122991	0.00604487	2.21861
Ccnb2	ENSMUSG00000032218	847.448	0.414985	0.195712	0.000124883	0.00611344	2.21371
Ighv9-1	ENSMUSG00000096805	661.69	-0.256608	0.129416	0.000125191	0.00611344	2.21371
Agl	ENSMUSG00000033400	2530.93	-0.154409	0.0557741	0.000126131	0.00613959	2.21186
Lacc1	ENSMUSG00000044350	1318.33	0.254008	0.128347	0.000127706	0.00619638	2.20786
Brip1	ENSMUSG00000034329	473.435	0.385843	0.185675	0.000128505	0.00621532	2.20654
Pglyrp2	ENSMUSG00000079563	3803.99	-0.199775	0.0936597	0.000130926	0.00631082	2.19991
Arrb1	ENSMUSG00000018909	7887.21	-0.179886	0.0777129	0.000131311	0.00631082	2.19991
Hspa5	ENSMUSG00000026864	42691.1	0.168793	0.0685291	0.000135455	0.00647739	2.1886
Sun1	ENSMUSG00000036817	5440	-0.152705	0.0549786	0.00013563	0.00647739	2.1886
Gpr174	ENSMUSG00000073008	10231.3	-0.167125	0.0671547	0.000136427	0.00648371	2.18818
Srpk2	ENSMUSG00000062604	6600.05	-0.150348	0.0531944	0.000136616	0.00648371	2.18818
Haspin	ENSMUSG00000050107	739.216	0.261357	0.133619	0.000137172	0.00648984	2.18777
Col11a2	ENSMUSG00000024330	1230.76	0.248996	0.127346	0.00014162	0.00666009	2.17652
Prr11	ENSMUSG00000020493	530.303	0.415687	0.200539	0.000141648	0.00666009	2.17652
Aurkb	ENSMUSG00000020897	1410.24	0.291355	0.149462	0.000142653	0.00668498	2.1749
Thyn1	ENSMUSG00000035443	435.271	0.302595	0.154731	0.000143058	0.00668498	2.1749
Qser1	ENSMUSG00000074994	4177.55	-0.145391	0.0498755	0.000143982	0.00670751	2.17344
Dtl	ENSMUSG00000037474	720.906	0.31267	0.159525	0.000144815	0.00672569	2.17226
Gad1	ENSMUSG00000070880	812.447	-0.382931	0.188692	0.000146187	0.00676871	2.16949
Ints4	ENSMUSG00000025133	10469.5	-0.146496	0.0509394	0.000149803	0.00690387	2.16091
Bdh1	ENSMUSG00000046598	824.909	0.218858	0.10939	0.000150015	0.00690387	2.16091
Fabp5	ENSMUSG00000027533	236.914	0.498063	0.239961	0.000152229	0.00698459	2.15586
Esco2	ENSMUSG00000022034	556.864	0.405719	0.199396	0.000153021	0.0069998	2.15491
Zfp366	ENSMUSG00000050919	691.065	0.461833	0.223485	0.000154309	0.00703753	2.15258
Ccnf	ENSMUSG00000072082	935.317	0.375452	0.187678	0.000155351	0.00705313	2.15162
Plxnb2	ENSMUSG00000036606	4470.01	0.204777	0.0998149	0.00015558	0.00705313	2.15162
Jade2	ENSMUSG00000020387	13538.7	-0.149457	0.0536473	0.000159597	0.00721371	2.14184
Ccr9	ENSMUSG00000029530	203.291	0.607348	0.329649	0.000161535	0.0072796	2.13789
Tnfrsf13b	ENSMUSG00000010142	22357.6	-0.140282	0.0471153	0.000163012	0.00732443	2.13523
Fchsd2	ENSMUSG00000030691	34941.8	-0.136709	0.0449254	0.000165777	0.00742669	2.1292
Tent5c	ENSMUSG00000044468	1914.71	0.559061	0.284329	0.000168006	0.00750445	2.12468
Zer1	ENSMUSG00000039686	10313.6	-0.147149	0.0523249	0.000170176	0.00757544	2.12059
Nop10	ENSMUSG00000027133	4076.96	0.147709	0.0527766	0.000170593	0.00757544	2.12059
Zfp607a	ENSMUSG00000020420	1252.41	-0.18891	0.0886022	0.000171598	0.00759726	2.11934
Cip2a	ENSMUSG00000033031	783.561	0.333027	0.172939	0.000172085	0.00759726	2.11934
Rasal1	ENSMUSG00000029602	3179.38	-0.195014	0.0937506	0.000173376	0.00763207	2.11736
Gm19585	ENSMUSG00000100150	841.969	0.315871	0.165867	0.000176158	0.00773213	2.1117
Itpr3	ENSMUSG00000042644	48028.8	-0.137655	0.0459372	0.000178998	0.00783411	2.10601
Abl2	ENSMUSG00000026596	10834.5	-0.131427	0.0422681	0.000180862	0.00789087	2.10288
Mapk8ip1	ENSMUSG00000027223	41.6991	0.590121	0.462141	0.000181334	0.00789087	2.10288
Foxm1	ENSMUSG00000001517	1775.58	0.204359	0.101974	0.000183991	0.00796635	2.09874
Magee1	ENSMUSG00000031227	349.008	0.338474	0.177285	0.000184117	0.00796635	2.09874
Prg2	ENSMUSG00000027073	176.8	0.58551	0.321894	0.000185876	0.00800307	2.09674
Slc25a15	ENSMUSG00000031482	1248.78	0.201391	0.0998375	0.00018602	0.00800307	2.09674
Lrrc32	ENSMUSG00000090958	242.021	0.524082	0.268304	0.000187403	0.00803979	2.09476
Sertad2	ENSMUSG00000049800	5967.78	0.147659	0.0535432	0.000189821	0.00812058	2.09041
Muc1	ENSMUSG00000042784	205.651	0.43722	0.222169	0.000190617	0.00813173	2.08982
Kntc1	ENSMUSG00000029414	603.318	0.376864	0.195344	0.000191281	0.00813722	2.08952
Incenp	ENSMUSG00000024660	4493.6	0.210437	0.107403	0.000194087	0.00823352	2.08441
Ift140	ENSMUSG00000024169	11146.7	-0.170548	0.074256	0.000197512	0.00835546	2.07803
Gipc3	ENSMUSG00000034872	559.965	0.318587	0.170398	0.000198941	0.00839256	2.07611
Pak6	ENSMUSG00000074923	100.049	0.554943	0.299233	0.000202408	0.00847588	2.07182
Scml4	ENSMUSG00000044770	7961.55	-0.144443	0.0515168	0.000202777	0.00847588	2.07182
Adgrl2	ENSMUSG00000028184	515.527	0.412701	0.213639	0.000202944	0.00847588	2.07182
Fcgr2b	ENSMUSG00000026656	24055.8	0.129844	0.0419332	0.000203149	0.00847588	2.07182
Aasdh	ENSMUSG00000055923	2781.61	-0.165781	0.0702466	0.000204128	0.0084934	2.07092
Ltk	ENSMUSG00000027297	1368.83	-0.281878	0.15357	0.000211016	0.00875603	2.05769
Myh10	ENSMUSG00000020900	83.1318	0.538147	0.503908	0.00021203	0.00877411	2.0568
Nck2	ENSMUSG00000066877	1779.07	0.161315	0.0668697	0.000218759	0.00902797	2.04441
Rad51ap1	ENSMUSG00000030346	366.573	0.308582	0.168286	0.000219662	0.00904067	2.0438
Tyms	ENSMUSG00000025747	493.065	0.379313	0.201914	0.000221826	0.00909283	2.0413
Sh3bp4	ENSMUSG00000036206	135.142	0.532537	0.288946	0.000222127	0.00909283	2.0413
Ash1l	ENSMUSG00000028053	26224.2	-0.135555	0.046006	0.000229776	0.00938068	2.02777
Mars2	ENSMUSG00000046994	4444.46	-0.144283	0.0523593	0.000230848	0.00939915	2.02691
Unc93b1	ENSMUSG00000036908	88350	0.126446	0.0407152	0.0002327	0.00944376	2.02486
Ighv1-4	ENSMUSG00000095442	488.689	0.275714	0.152594	0.000233187	0.00944376	2.02486
Sp140	ENSMUSG00000070031	17653.4	0.146179	0.0542375	0.000240844	0.00972794	2.01198
Cd1d1	ENSMUSG00000028076	5308.58	-0.170143	0.0764149	0.000242375	0.00976381	2.01038
Gm44037	ENSMUSG00000107726	170.141	-0.411518	0.22123	0.000243397	0.00977904	2.0097
Phf11a	ENSMUSG00000044703	476.733	0.352855	0.193135	0.000245049	0.0098194	2.00792
Epg5	ENSMUSG00000039840	5623.93	-0.141639	0.0507678	0.000245893	0.00982731	2.00757
Synpo2	ENSMUSG00000050315	242.582	0.508604	0.280066	0.000248363	0.00989999	2.00437
Anln	ENSMUSG00000036777	409.3	0.45069	0.243425	0.000250884	0.00992793	2.00314
Cyp51	ENSMUSG00000001467	4551.84	0.189858	0.0948768	0.000251086	0.00992793	2.00314
Neil3	ENSMUSG00000039396	303.163	0.468967	0.254203	0.000251364	0.00992793	2.00314
Sun2	ENSMUSG00000042524	30259.6	-0.131345	0.0438646	0.000251679	0.00992793	2.00314
Dbf4	ENSMUSG00000002297	1732.63	0.182768	0.0887094	0.000252982	0.00994434	2.00242
Hmmr	ENSMUSG00000020330	560.63	0.47799	0.260361	0.000253405	0.00994434	2.00242
Cenpm	ENSMUSG00000068101	247.008	0.381489	0.208483	0.000254926	0.00997823	2.00095
AI480526	ENSMUSG00000090086	5508.85	-0.196833	0.101234	0.000257726	0.0100357	1.99845
Zfp398	ENSMUSG00000062519	6797.52	-0.128905	0.0425573	0.000258157	0.0100357	1.99845
Flt3	ENSMUSG00000042817	1941.12	0.502713	0.278998	0.000258399	0.0100357	1.99845
Dscam	ENSMUSG00000050272	186.291	0.526738	0.299596	0.000259038	0.0100357	1.99845
Mcm10	ENSMUSG00000026669	621.702	0.409352	0.223819	0.00026304	0.0101648	1.9929
Pdcd2l	ENSMUSG00000002635	1833.27	-0.16245	0.0701347	0.000264499	0.0101953	1.9916
Ppa1	ENSMUSG00000020089	1511.59	0.20251	0.106579	0.00026821	0.0103122	1.98665
Snrpf	ENSMUSG00000020018	4263.75	0.133327	0.045478	0.000269154	0.0103223	1.98622
Cracr2a	ENSMUSG00000061414	1791.91	-0.168951	0.0767876	0.000272124	0.01041	1.98255
H2afz	ENSMUSG00000037894	5807.56	0.143284	0.0529149	0.000274464	0.010453	1.98076
Ddb2	ENSMUSG00000002109	4942.15	-0.137188	0.0482395	0.000274805	0.010453	1.98076
Hsp90b1	ENSMUSG00000020048	43748.2	0.161255	0.0694587	0.000275315	0.010453	1.98076
Foxp3	ENSMUSG00000039521	63.4547	0.508851	0.479822	0.000277095	0.0104944	1.97904
Clec9a	ENSMUSG00000046080	354.764	0.418422	0.231528	0.000278852	0.0105346	1.97738
Ttk	ENSMUSG00000038379	252.582	0.474534	0.267755	0.000289486	0.0109092	1.96221
Gm15922	ENSMUSG00000081665	573.003	-0.336054	0.19094	0.000291925	0.0109739	1.95964
Hdac7	ENSMUSG00000022475	20502.5	-0.130912	0.044453	0.000294417	0.0110178	1.9579
Rb1	ENSMUSG00000022105	9074.53	-0.129391	0.04353	0.000294986	0.0110178	1.9579
Kdm7a	ENSMUSG00000042599	18497.7	-0.131154	0.0446209	0.000295269	0.0110178	1.9579
Nsmaf	ENSMUSG00000028245	13231.2	-0.127042	0.0421995	0.000297633	0.0110751	1.95565
Megf10	ENSMUSG00000024593	97.2764	0.421414	0.920375	0.000298262	0.0110751	1.95565
Lpcat1	ENSMUSG00000021608	12750	-0.152232	0.0617172	0.000300037	0.0111138	1.95414
Kmt5b	ENSMUSG00000045098	13158.4	-0.122493	0.039814	0.000302915	0.0111931	1.95105
Ticrr	ENSMUSG00000046591	666.192	0.318387	0.18326	0.000305922	0.0112768	1.94781
Ehf	ENSMUSG00000012350	157.515	0.470531	0.270372	0.00031064	0.0114146	1.94254
St8sia1	ENSMUSG00000030283	189.397	0.535959	0.338932	0.000311165	0.0114146	1.94254
Fut4	ENSMUSG00000049307	156.253	0.406266	0.231738	0.000318128	0.0116419	1.93397
Btrc	ENSMUSG00000025217	2886.09	-0.15438	0.0645116	0.000320257	0.0116917	1.93212
Ibtk	ENSMUSG00000035941	9532.04	-0.12366	0.0407822	0.00032741	0.0119242	1.92357
Ncapd2	ENSMUSG00000038252	7714.03	0.185319	0.0951127	0.000328779	0.0119454	1.9228
Nrde2	ENSMUSG00000021179	2724.9	-0.165772	0.0762785	0.000330162	0.011967	1.92201
A530032D15Rik	ENSMUSG00000089844	1332.76	0.230332	0.132071	0.000334283	0.0120875	1.91766
Asns	ENSMUSG00000029752	196.78	0.523855	0.334086	0.000337101	0.0121605	1.91505
Slfn10-ps	ENSMUSG00000072621	719.13	-0.249596	0.145899	0.000341861	0.0123029	1.90999
Nuf2	ENSMUSG00000026683	636.515	0.405972	0.235786	0.000344038	0.012352	1.90826
Mms19	ENSMUSG00000025159	8069.39	-0.128652	0.0439489	0.000346015	0.0123645	1.90782
Gm37494	ENSMUSG00000108621	3756.12	-0.132809	0.0466661	0.000346015	0.0123645	1.90782
Dck	ENSMUSG00000029366	6952.78	0.151769	0.0628612	0.000347023	0.0123715	1.90758
Ralgps2	ENSMUSG00000026594	62588.6	-0.115557	0.0369963	0.000348719	0.0124028	1.90648
Pyroxd1	ENSMUSG00000041671	1929.85	-0.149899	0.0611465	0.000350396	0.0124333	1.90541
C5ar2	ENSMUSG00000074361	149.058	-0.526686	0.396716	0.000357499	0.0126558	1.89771
Setd4	ENSMUSG00000022948	1131.14	-0.170632	0.0825207	0.000362735	0.0127955	1.89294
Gbp6	ENSMUSG00000104713	392.865	0.486918	0.29845	0.000363131	0.0127955	1.89294
Slc16a6	ENSMUSG00000041920	8034.71	-0.145757	0.0577878	0.000370505	0.0129953	1.88621
Icam1	ENSMUSG00000037405	9373.02	0.138627	0.0515327	0.000370513	0.0129953	1.88621
Carns1	ENSMUSG00000075289	8327.38	-0.163853	0.0760232	0.000372545	0.0130365	1.88484
Cenpf	ENSMUSG00000026605	1106.55	0.352387	0.209538	0.00037573	0.0131177	1.88214
Chst12	ENSMUSG00000036599	4071.13	0.132253	0.0469162	0.000381652	0.0132895	1.87649
Fgl2	ENSMUSG00000039899	1300.99	0.33577	0.200943	0.000383109	0.0132895	1.87649
Gm10036	ENSMUSG00000058064	703.549	0.212326	0.121235	0.000383276	0.0132895	1.87649
1700027J07Rik	ENSMUSG00000111422	398.375	-0.365127	0.218173	0.000387379	0.0134012	1.87286
Zdhhc17	ENSMUSG00000035798	5222.34	-0.131194	0.0463983	0.000394666	0.0136223	1.86575
Sipa1l1	ENSMUSG00000042700	10473.4	-0.124871	0.0424212	0.000397435	0.0136862	1.86372
H1fx	ENSMUSG00000044927	448.487	0.467157	0.289548	0.00039832	0.0136862	1.86372
Sec61g	ENSMUSG00000078974	2588.98	0.161281	0.0745311	0.000404546	0.0138687	1.85796
Kpna2	ENSMUSG00000018362	4626.16	0.15208	0.065013	0.000405885	0.0138833	1.85751
Arhgap11a	ENSMUSG00000041219	4397.85	0.139562	0.0531057	0.000407056	0.0138884	1.85735
Zfp369	ENSMUSG00000021514	2935.8	-0.141184	0.0545414	0.000407865	0.0138884	1.85735
Cttn	ENSMUSG00000031078	100.537	0.497802	0.329468	0.000411197	0.0139706	1.85479
Unc13a	ENSMUSG00000034799	126.805	0.415311	0.253382	0.000417552	0.0141548	1.8491
Arid4b	ENSMUSG00000039219	14007.2	-0.122352	0.0412597	0.000419889	0.0142024	1.84764
Cd83	ENSMUSG00000015396	20907.1	0.143604	0.0570956	0.000422518	0.0142537	1.84607
Tk2	ENSMUSG00000035824	8471.42	-0.137691	0.0518573	0.000423285	0.0142537	1.84607
Cyp4f13	ENSMUSG00000024055	2799.71	-0.180712	0.0952506	0.000428339	0.0143821	1.84218
Ptar1	ENSMUSG00000074925	4871.03	-0.130749	0.0466347	0.000428992	0.0143821	1.84218
Fam72a	ENSMUSG00000055184	98.6081	0.445869	0.278364	0.00043015	0.0143892	1.84196
Fscn1	ENSMUSG00000029581	2089.22	0.417251	0.25705	0.000432078	0.0144219	1.84098
Zfp777	ENSMUSG00000071477	4088.21	-0.132186	0.0478471	0.000440572	0.0146323	1.83469
Rad54l	ENSMUSG00000028702	663.416	0.267686	0.164622	0.000440661	0.0146323	1.83469
Ndufaf2	ENSMUSG00000068184	419.933	0.23267	0.140211	0.000441889	0.0146323	1.83469
Pxk	ENSMUSG00000033885	41968.7	-0.125216	0.0432037	0.000442234	0.0146323	1.83469
Cplane1	ENSMUSG00000039801	3187.52	-0.139939	0.0542095	0.00044355	0.0146439	1.83434
Ola1	ENSMUSG00000027108	4032.9	0.136374	0.051245	0.000448398	0.0147719	1.83057
Dhcr7	ENSMUSG00000058454	3375.71	0.149709	0.0638961	0.000452066	0.0148605	1.82797
Selenow	ENSMUSG00000041571	12996.3	0.132428	0.0482841	0.000456718	0.0149809	1.82446
Gm12250	ENSMUSG00000082292	1592.04	0.25392	0.156694	0.000462382	0.0151241	1.82033
Gm38253	ENSMUSG00000102780	524.819	-0.251721	0.155201	0.000463074	0.0151241	1.82033
Ulbp1	ENSMUSG00000079685	1170.39	0.179263	0.0952756	0.000464737	0.0151458	1.81971
Gga2	ENSMUSG00000030872	31984.7	-0.129309	0.046227	0.000469553	0.01527	1.81616
Procr	ENSMUSG00000027611	68.3498	0.494366	0.36731	0.000472103	0.0153202	1.81474
Dennd2d	ENSMUSG00000027901	10540.1	-0.157757	0.0731184	0.000475547	0.015399	1.81251
Pla2g2d	ENSMUSG00000041202	87.9607	0.482452	0.408179	0.000477956	0.0154441	1.81124
Gpc2	ENSMUSG00000029510	218.883	-0.341468	0.214008	0.000480379	0.0154894	1.80997
Gm19951	ENSMUSG00000113136	12210.7	-0.188648	0.105096	0.000481822	0.015503	1.80958
Tmem108	ENSMUSG00000042757	1355.94	-0.182147	0.0991148	0.000489964	0.0157317	1.80323
Lck	ENSMUSG00000000409	4667.88	0.166206	0.0827628	0.000492431	0.0157775	1.80196
Pot1b	ENSMUSG00000024174	3670.3	-0.129954	0.0470951	0.00049903	0.0159553	1.79709
Cep55	ENSMUSG00000024989	787.383	0.325847	0.206053	0.000500283	0.0159568	1.79706
Relch	ENSMUSG00000026319	6639.93	-0.125033	0.0438031	0.000501177	0.0159568	1.79706
Fam160a2	ENSMUSG00000044465	3678.04	-0.153038	0.0688783	0.00050535	0.0160232	1.79525
Gm27326	ENSMUSG00000098813	53.6552	-0.476176	0.40482	0.000506575	0.0160232	1.79525
Map4k2	ENSMUSG00000024948	63733.2	-0.131362	0.0482435	0.000506765	0.0160232	1.79525
Fam168a	ENSMUSG00000029461	4755.12	-0.123398	0.0428639	0.000507483	0.0160232	1.79525
H2-M2	ENSMUSG00000016283	169.051	0.453496	0.302825	0.000508571	0.0160242	1.79522
Cers4	ENSMUSG00000008206	6081.66	-0.157291	0.0736799	0.000511203	0.0160738	1.79388
Rsph1	ENSMUSG00000024033	104.45	0.482893	0.358978	0.000514027	0.0161292	1.79239
Adcy7	ENSMUSG00000031659	37696.5	-0.112364	0.0370562	0.000518361	0.0162317	1.78964
Ppm1l	ENSMUSG00000027784	2648.5	-0.138325	0.0542744	0.000520956	0.016253	1.78907
Foxn3	ENSMUSG00000033713	21754.8	-0.138307	0.0542819	0.00052225	0.016253	1.78907
Slc2a3	ENSMUSG00000003153	4618.23	-0.165535	0.0830446	0.000523084	0.016253	1.78907
BC030867	ENSMUSG00000034773	199.745	0.454992	0.308247	0.000523325	0.016253	1.78907
Nedd9	ENSMUSG00000021365	33472	-0.122735	0.0426607	0.000525859	0.0162984	1.78785
Zkscan8	ENSMUSG00000063894	3151.01	-0.175607	0.0939188	0.000528767	0.0163397	1.78675
E230001N04Rik	ENSMUSG00000066170	492.338	-0.338823	0.216892	0.000529344	0.0163397	1.78675
Eif5a	ENSMUSG00000078812	34854.1	0.113269	0.0376222	0.000534727	0.0164724	1.78324
Mt1	ENSMUSG00000031765	63.9429	0.470131	0.400906	0.000537069	0.0164902	1.78277
Kif21b	ENSMUSG00000041642	57439.8	-0.12056	0.0415023	0.000537777	0.0164902	1.78277
Fignl1	ENSMUSG00000035455	785.749	0.273107	0.174548	0.000538563	0.0164902	1.78277
Macf1	ENSMUSG00000028649	169572	-0.142841	0.0589775	0.000539887	0.0164975	1.78258
Ctsl	ENSMUSG00000021477	509.144	0.26134	0.166853	0.00054665	0.0166664	1.77816
Cplx2	ENSMUSG00000025867	1097.51	0.303006	0.195123	0.00054761	0.0166664	1.77816
Uqcrh	ENSMUSG00000063882	10249	0.131834	0.0492345	0.000550315	0.0167088	1.77705
Fyco1	ENSMUSG00000025241	7689.32	-0.163288	0.0814793	0.000551474	0.0167088	1.77705
Mad2l1	ENSMUSG00000029910	2404.73	0.171166	0.090049	0.000552302	0.0167088	1.77705
Slc16a3	ENSMUSG00000025161	163.661	0.408692	0.270089	0.000560192	0.0168918	1.77232
Hap1	ENSMUSG00000006930	420.067	0.284383	0.183605	0.000560577	0.0168918	1.77232
Tnfrsf11a	ENSMUSG00000026321	127.248	0.472192	0.368335	0.000564334	0.0169431	1.77101
Skap2	ENSMUSG00000059182	5396.95	0.125558	0.0448694	0.000564888	0.0169431	1.77101
Cables2	ENSMUSG00000038990	11489.5	-0.142002	0.058661	0.000565624	0.0169431	1.77101
Igsf9	ENSMUSG00000037995	1071.65	-0.19865	0.118024	0.000571459	0.0170841	1.76741
Grcc10	ENSMUSG00000072772	1578.09	-0.15157	0.069332	0.000584549	0.0174412	1.75842
Mthfd2	ENSMUSG00000005667	1736.52	0.164459	0.0838872	0.000588571	0.0175267	1.7563
Ccnb1	ENSMUSG00000041431	639.588	0.337406	0.221717	0.000594878	0.0176329	1.75368
Racgap1	ENSMUSG00000023015	1833.49	0.21788	0.135898	0.000594918	0.0176329	1.75368
Gm8221	ENSMUSG00000095704	421.892	0.319164	0.20943	0.00059562	0.0176329	1.75368
Tmem150c	ENSMUSG00000050640	97.5567	0.461118	0.385556	0.000602353	0.0177975	1.74964
Zfp652	ENSMUSG00000075595	15224.2	-0.129403	0.0481879	0.000613732	0.0180489	1.74355
Ipo8	ENSMUSG00000040029	7550.13	-0.120549	0.0422189	0.00061534	0.0180489	1.74355
Ceacam16	ENSMUSG00000014686	1627.15	-0.205175	0.125722	0.000616476	0.0180489	1.74355
Csprs	ENSMUSG00000062783	313.944	0.325791	0.215568	0.000616695	0.0180489	1.74355
Gm32401	ENSMUSG00000114585	1037.51	-0.178274	0.0996674	0.000616802	0.0180489	1.74355
mt-Rnr2	ENSMUSG00000064339	57612.5	0.158784	0.0784152	0.000620381	0.0181187	1.74187
C530008M17Rik	ENSMUSG00000036377	75.8139	0.448918	0.400064	0.000625089	0.0182212	1.73942
Ppcdc	ENSMUSG00000063849	6123.29	-0.148206	0.0665938	0.00062758	0.0182418	1.73893
Gm37176	ENSMUSG00000103378	589.554	-0.34497	0.22986	0.000628201	0.0182418	1.73893
Stra6l	ENSMUSG00000028327	274.026	0.335712	0.223991	0.000635869	0.0184293	1.73449
Pmaip1	ENSMUSG00000024521	1139.1	0.240369	0.156052	0.000638716	0.0184765	1.73338
Cdk19	ENSMUSG00000038481	12098.3	-0.12612	0.046119	0.000644027	0.0185947	1.73061
Rab3gap2	ENSMUSG00000039318	7856.57	-0.116563	0.0402368	0.000651775	0.0187828	1.72624
Nxpe2	ENSMUSG00000032028	4291.07	-0.165731	0.0873625	0.000659452	0.018968	1.72198
Gm1043	ENSMUSG00000117286	957.606	-0.233598	0.151692	0.00066088	0.0189731	1.72186
Stx17	ENSMUSG00000061455	4755.14	-0.133772	0.0526033	0.000673213	0.0192907	1.71465
Zfp626	ENSMUSG00000030604	2131.35	-0.147528	0.0669703	0.000679644	0.0194383	1.71134
Plk1	ENSMUSG00000030867	1163.34	0.411298	0.291004	0.000681944	0.0194424	1.71125
Gimap7	ENSMUSG00000043931	7617.19	0.135065	0.0539183	0.000682346	0.0194424	1.71125
Eif2s1	ENSMUSG00000021116	6252.81	0.119366	0.0421338	0.000688197	0.0195724	1.70836
Blvrb	ENSMUSG00000040466	6490.68	0.134088	0.0531338	0.000690541	0.0196023	1.70769
Abca2	ENSMUSG00000026944	8252.58	-0.13905	0.0579923	0.00069288	0.0196044	1.70765
Jak2	ENSMUSG00000024789	11362.9	-0.136476	0.055436	0.000693835	0.0196044	1.70765
Zfp2	ENSMUSG00000049321	208.833	-0.356618	0.2445	0.000695122	0.0196044	1.70765
Rpl41	ENSMUSG00000093674	61128.5	0.12605	0.0466118	0.000695778	0.0196044	1.70765
Pisd-ps1	ENSMUSG00000082286	8305.59	-0.166084	0.0888152	0.000697208	0.0196083	1.70756
Ptpn3	ENSMUSG00000038764	73.2421	0.432848	0.323974	0.000704149	0.0197384	1.70469
BC043934	ENSMUSG00000056418	371.817	-0.217932	0.140423	0.000704723	0.0197384	1.70469
Ccdc125	ENSMUSG00000048924	2310.99	-0.166013	0.0889848	0.000706332	0.0197384	1.70469
Scimp	ENSMUSG00000057135	1813.69	0.147127	0.0670892	0.000707033	0.0197384	1.70469
Rgcc	ENSMUSG00000022018	158.28	0.436927	0.334191	0.000710413	0.0197668	1.70406
Fam161a	ENSMUSG00000049811	162.484	-0.327333	0.223868	0.00071065	0.0197668	1.70406
Mt2	ENSMUSG00000031762	24.9433	0.278851	0.503637	0.00072346	0.0200847	1.69713
Dynll2	ENSMUSG00000020483	2599.71	0.144661	0.064657	0.000725688	0.0200847	1.69713
Pfkfb4	ENSMUSG00000025648	2887.8	-0.136815	0.0562632	0.000726049	0.0200847	1.69713
Atp2b4	ENSMUSG00000026463	247.847	0.39194	0.425693	0.000732862	0.0202229	1.69416
Cd55	ENSMUSG00000026399	50699.8	-0.129229	0.0494739	0.000733708	0.0202229	1.69416
Cxcl16	ENSMUSG00000018920	454.564	0.385053	0.272716	0.000737139	0.0202807	1.69292
Xbp1	ENSMUSG00000020484	9513.25	0.150893	0.0722278	0.000742297	0.0203845	1.6907
Gm12185	ENSMUSG00000048852	317.729	0.381732	0.27042	0.000743598	0.0203845	1.6907
Exo1	ENSMUSG00000039748	490.417	0.226873	0.149694	0.000745627	0.0204033	1.6903
Tlr1	ENSMUSG00000044827	22267.5	-0.11912	0.0425153	0.000755405	0.0206277	1.68555
Mcm6	ENSMUSG00000026355	7877.46	0.145326	0.066014	0.000756576	0.0206277	1.68555
Tmem63a	ENSMUSG00000026519	6435.91	0.12547	0.0468071	0.000757903	0.0206277	1.68555
Srms	ENSMUSG00000027579	426.315	-0.338532	0.236593	0.000766069	0.0207884	1.68218
Gm43672	ENSMUSG00000106019	467.64	-0.26003	0.177341	0.000766546	0.0207884	1.68218
Troap	ENSMUSG00000032783	249.531	0.348646	0.244744	0.000768077	0.0207929	1.68209
Impdh1	ENSMUSG00000003500	2886.96	-0.130765	0.0512249	0.000772717	0.0208812	1.68024
2010315B03Rik	ENSMUSG00000074829	2055.07	-0.178109	0.104398	0.000777386	0.0209398	1.67903
Selenof	ENSMUSG00000037072	8241.69	0.122354	0.0447809	0.000777642	0.0209398	1.67903
Cdc45	ENSMUSG00000000028	771.373	0.199258	0.126059	0.000780225	0.0209704	1.67839
Nsf	ENSMUSG00000034187	9710.05	-0.122998	0.0452607	0.000782133	0.0209704	1.67839
Zfp974	ENSMUSG00000070709	885.88	-0.168763	0.0941759	0.000782922	0.0209704	1.67839
Mfsd13a	ENSMUSG00000025227	89.9927	0.413288	0.312495	0.000788817	0.0210568	1.67661
Slc29a4	ENSMUSG00000050822	763.039	-0.24348	0.165263	0.000789688	0.0210568	1.67661
Pomp	ENSMUSG00000029649	4622.61	0.124082	0.0461103	0.000791579	0.0210568	1.67661
Gimap5	ENSMUSG00000043505	8166.43	-0.11848	0.0423953	0.000791699	0.0210568	1.67661
C130026I21Rik	ENSMUSG00000052477	3836	0.159208	0.0832901	0.000793077	0.0210568	1.67661
Pinx1	ENSMUSG00000021958	1621.47	0.134363	0.0548546	0.000796407	0.0211083	1.67555
Pdcd4	ENSMUSG00000024975	18793	-0.146961	0.0689872	0.000810998	0.0214575	1.66842
5830408C22Rik	ENSMUSG00000110148	1685.53	-0.184827	0.112953	0.000825747	0.0218098	1.66135
Dicer1	ENSMUSG00000041415	14568	-0.113295	0.0396597	0.000830798	0.0218708	1.66013
Selenoo	ENSMUSG00000035757	3341.18	-0.127636	0.0492166	0.000830938	0.0218708	1.66013
Insm1	ENSMUSG00000068154	60.9727	0.416217	0.385251	0.000835441	0.0219513	1.65854
Zbp1	ENSMUSG00000027514	5665.52	0.291552	0.205255	0.000837708	0.0219728	1.65811
Pkib	ENSMUSG00000019876	4141.5	0.131767	0.0529756	0.000843702	0.0220653	1.65629
Ifnlr1	ENSMUSG00000062157	410.321	-0.25233	0.17478	0.00084414	0.0220653	1.65629
Rab11fip4	ENSMUSG00000017639	698.597	0.27353	0.192582	0.000863812	0.0225407	1.64703
Gm43690	ENSMUSG00000106980	61.6285	-0.418854	0.357551	0.000865562	0.0225477	1.6469
Mif	ENSMUSG00000033307	6157.75	0.136329	0.0579065	0.000872406	0.0226797	1.64436
Gpsm2	ENSMUSG00000027883	324.954	0.383617	0.287962	0.000873616	0.0226797	1.64436
Stxbp1	ENSMUSG00000026797	893.373	0.295374	0.210412	0.000876614	0.0227187	1.64362
Dusp22	ENSMUSG00000069255	2540.73	-0.130338	0.0521028	0.000882408	0.0228226	1.64163
Prkca	ENSMUSG00000050965	4020.45	0.13096	0.0526905	0.000883632	0.0228226	1.64163
E130307A14Rik	ENSMUSG00000087177	1529.05	-0.187609	0.117578	0.000885134	0.0228226	1.64163
Gpam	ENSMUSG00000024978	1822.23	-0.146526	0.0699688	0.000890127	0.0229125	1.63993
Serinc5	ENSMUSG00000021703	6387.89	0.151056	0.0756966	0.000898313	0.023084	1.63669
Aicda	ENSMUSG00000040627	1678.62	0.358748	0.265759	0.000905234	0.0232226	1.63409
Lsm5	ENSMUSG00000091625	1229.72	0.165177	0.0931182	0.000907161	0.0232328	1.6339
Map4k4	ENSMUSG00000026074	22166.7	-0.12167	0.04537	0.000909089	0.023243	1.63371
Grap2	ENSMUSG00000042351	25210.8	-0.120358	0.0445972	0.000927377	0.0235316	1.62835
Gm12258	ENSMUSG00000072915	1159.54	-0.160875	0.0884177	0.000927649	0.0235316	1.62835
Ccdc93	ENSMUSG00000026339	6718.01	-0.125336	0.0482842	0.000928808	0.0235316	1.62835
Gm42998	ENSMUSG00000105466	27.5484	-0.360057	0.414707	0.000930828	0.0235316	1.62835
Diaph3	ENSMUSG00000022021	423.899	0.259768	0.184623	0.000931114	0.0235316	1.62835
Dkk3	ENSMUSG00000030772	59.7202	0.409344	0.349253	0.000932093	0.0235316	1.62835
Rpl13a	ENSMUSG00000074129	2779.69	0.128116	0.0506399	0.000932204	0.0235316	1.62835
2010109I03Rik	ENSMUSG00000063522	215.79	-0.388064	0.30159	0.000932774	0.0235316	1.62835
Gm34829	ENSMUSG00000111610	31.1596	0.389881	0.395125	0.000941459	0.0237113	1.62504
Fbxl4	ENSMUSG00000040410	1532.98	-0.139074	0.0620247	0.000946426	0.023797	1.62348
Laptm5	ENSMUSG00000028581	113791	0.109868	0.0384819	0.000950105	0.02385	1.62251
Ankle1	ENSMUSG00000046295	219.738	0.40188	0.329875	0.000952425	0.0238608	1.62232
Ccdc92	ENSMUSG00000037979	452.02	0.222531	0.15359	0.000955196	0.0238608	1.62232
Nek2	ENSMUSG00000026622	882.573	0.296198	0.215441	0.000955248	0.0238608	1.62232
H2-Q7	ENSMUSG00000060550	47738.3	0.162088	0.0906653	0.000961972	0.023923	1.62118
Dync1li2	ENSMUSG00000035770	6519.18	-0.11622	0.0421612	0.000963781	0.023923	1.62118
Lefty1	ENSMUSG00000038793	156.151	0.405399	0.351233	0.000964479	0.023923	1.62118
D930048N14Rik	ENSMUSG00000052563	655.95	-0.198059	0.130586	0.000964948	0.023923	1.62118
Gm7809	ENSMUSG00000099397	101.412	0.32279	0.424403	0.000965614	0.023923	1.62118
Tcea2	ENSMUSG00000059540	1260.44	-0.158146	0.0860444	0.000972403	0.0240519	1.61885
Cd84	ENSMUSG00000038147	10846.4	-0.116802	0.0425869	0.000974176	0.0240566	1.61877
AW554918	ENSMUSG00000033632	1937.55	-0.1372	0.0604189	0.000983666	0.0242515	1.61526
Wwp2	ENSMUSG00000031930	10694.7	-0.113687	0.0408405	0.000996971	0.0245397	1.61013
Mrm1	ENSMUSG00000018405	1750.45	-0.14709	0.0726915	0.00100121	0.0246041	1.60899
Gstt1	ENSMUSG00000001663	149.901	0.392171	0.321573	0.00100663	0.0246657	1.60791
App	ENSMUSG00000022892	1524.9	0.198499	0.132241	0.00100696	0.0246657	1.60791
Acad9	ENSMUSG00000027710	2647.18	-0.130442	0.0536933	0.00101973	0.0249092	1.60364
Stk11ip	ENSMUSG00000026213	11896.9	-0.121328	0.0459538	0.00102018	0.0249092	1.60364
Zfp862-ps	ENSMUSG00000107476	999.687	-0.153705	0.0815116	0.0010234	0.0249476	1.60297
Slc2a9	ENSMUSG00000005107	932.699	-0.172745	0.104867	0.00102693	0.0249935	1.60217
6430511E19Rik	ENSMUSG00000102555	237.082	-0.251701	0.181916	0.0010292	0.0250087	1.60191
Gm9385	ENSMUSG00000080848	990.715	0.158712	0.0880321	0.00103319	0.0250655	1.60092
Tbc1d16	ENSMUSG00000039976	113.964	0.375712	0.299858	0.0010411	0.0252172	1.5983
Ezh1	ENSMUSG00000006920	9935.52	-0.114723	0.0417144	0.00104347	0.0252193	1.59827
Mir6924	ENSMUSG00000104996	145.957	-0.336875	0.256641	0.00104535	0.0252193	1.59827
Sgsh	ENSMUSG00000005043	5588.42	-0.144448	0.0701531	0.00104755	0.0252193	1.59827
Tep1	ENSMUSG00000006281	7546.88	-0.122897	0.0473409	0.00104783	0.0252193	1.59827
Cand2	ENSMUSG00000030319	799.913	-0.186087	0.120409	0.00104959	0.0252217	1.59823
Vwa5a	ENSMUSG00000023186	1424.72	0.202456	0.137742	0.00106018	0.0254358	1.59455
Ppil1	ENSMUSG00000024007	3710.53	0.129797	0.0535496	0.00106652	0.0255476	1.59265
Utrn	ENSMUSG00000019820	6720.64	-0.124589	0.048938	0.00107776	0.0257763	1.58878
Pdk3	ENSMUSG00000035232	1785.06	0.140637	0.0659385	0.00108287	0.0258579	1.58741
Haao	ENSMUSG00000000673	17069.6	-0.129386	0.053333	0.00108483	0.0258639	1.58731
Atp13a2	ENSMUSG00000036622	15420.3	-0.135055	0.0594615	0.00109594	0.0260568	1.58408
Erh	ENSMUSG00000021131	3525.67	0.121862	0.0469209	0.00109893	0.0260568	1.58408
Cd3g	ENSMUSG00000002033	179.498	0.389119	0.355029	0.00110094	0.0260568	1.58408
Kif4	ENSMUSG00000034311	678.591	0.308337	0.234024	0.00110136	0.0260568	1.58408
Adcy6	ENSMUSG00000022994	462.901	0.284683	0.213287	0.0011015	0.0260568	1.58408
Kcnk6	ENSMUSG00000046410	629.205	0.236369	0.171354	0.00110851	0.0261818	1.582
Mrpl12	ENSMUSG00000039640	3416.16	0.126544	0.0509663	0.00111731	0.0263088	1.5799
Nr4a3	ENSMUSG00000028341	601.78	0.176697	0.111576	0.00111742	0.0263088	1.5799
Gm35035	ENSMUSG00000112082	465.986	-0.191839	0.128381	0.00111908	0.0263088	1.5799
Pirb	ENSMUSG00000058818	9903.14	-0.12268	0.0477584	0.00112616	0.026401	1.57838
Atp5f1	ENSMUSG00000000563	11462.4	0.114187	0.0418386	0.00112648	0.026401	1.57838
H2-T-ps	ENSMUSG00000073405	1275.61	0.141235	0.0673852	0.00112955	0.0264123	1.57819
Snx29	ENSMUSG00000071669	5228.66	-0.143515	0.070308	0.00113044	0.0264123	1.57819
Osbpl7	ENSMUSG00000038534	5024.24	-0.127156	0.0516585	0.00113219	0.0264126	1.57819
Rgs12	ENSMUSG00000029101	634.129	0.22714	0.163772	0.00113486	0.0264343	1.57783
Gm5905	ENSMUSG00000110275	2084.93	0.143531	0.0704499	0.00113816	0.0264704	1.57724
Gata1	ENSMUSG00000031162	66.0184	0.274043	0.420288	0.00114882	0.0266776	1.57385
BC005561	ENSMUSG00000079065	1289.73	-0.155321	0.0861305	0.00115486	0.0267568	1.57257
Amer1	ENSMUSG00000050332	2027.63	-0.143302	0.0704461	0.00115676	0.0267568	1.57257
Gm42141	ENSMUSG00000105826	743.046	-0.217213	0.155126	0.00115922	0.0267568	1.57257
Mon2	ENSMUSG00000034602	12929.9	-0.117961	0.044478	0.00115928	0.0267568	1.57257
Tubb5	ENSMUSG00000001525	55960.8	0.107594	0.038266	0.00116359	0.0268155	1.57161
Mcm7	ENSMUSG00000029730	6806.25	0.137815	0.0636788	0.00116908	0.0269012	1.57023
Gm6377	ENSMUSG00000048621	1880.77	0.160758	0.093516	0.00117535	0.0270047	1.56856
Elane	ENSMUSG00000020125	114.201	0.331556	0.402047	0.00117797	0.0270238	1.56825
Mybl2	ENSMUSG00000017861	994.878	0.246781	0.183319	0.00118116	0.0270563	1.56773
Pex5	ENSMUSG00000005069	2920.29	-0.122581	0.0481101	0.0011854	0.0271125	1.56683
Dhtkd1	ENSMUSG00000025815	71.9058	-0.361144	0.297721	0.00118839	0.0271399	1.56639
Mlycd	ENSMUSG00000074064	1827.75	-0.132277	0.0574492	0.00119043	0.0271457	1.5663
Trerf1	ENSMUSG00000064043	702.375	0.227637	0.166093	0.00119295	0.0271625	1.56603
2310043P16Rik	ENSMUSG00000108732	1578.24	-0.136613	0.0626717	0.00120444	0.027383	1.56252
Sfxn3	ENSMUSG00000025212	6687.4	-0.125004	0.0503364	0.00120724	0.0274056	1.56216
Irgc1	ENSMUSG00000062028	488.894	-0.314528	0.404497	0.00121256	0.0274754	1.56106
Smagp	ENSMUSG00000053559	2459.79	0.148217	0.0778773	0.00121603	0.0274754	1.56106
Pts	ENSMUSG00000032067	5892.61	-0.135226	0.0611522	0.0012169	0.0274754	1.56106
Vav3	ENSMUSG00000033721	2057.88	0.145376	0.0741582	0.00121955	0.0274754	1.56106
Akap10	ENSMUSG00000047804	4938.97	-0.123989	0.049543	0.0012197	0.0274754	1.56106
Orc1	ENSMUSG00000028587	123.565	0.357976	0.296956	0.00122117	0.0274754	1.56106
Ahr	ENSMUSG00000019256	1025.06	-0.160675	0.0944088	0.00122586	0.0275402	1.56003
Kctd12	ENSMUSG00000098557	23407.8	-0.115042	0.0429281	0.00123137	0.027623	1.55873
Szt2	ENSMUSG00000033253	14361.4	-0.119051	0.0457134	0.00123527	0.0276696	1.558
Zfp950	ENSMUSG00000074733	6778.79	-0.137197	0.0639106	0.00124471	0.0278401	1.55533
Cbx2	ENSMUSG00000025577	438.03	0.229433	0.169576	0.00124966	0.0279097	1.55425
Mettl17	ENSMUSG00000004561	4462.26	-0.116372	0.043957	0.00125894	0.0280756	1.55167
Prkar2a	ENSMUSG00000032601	1710.17	0.146611	0.0765132	0.00126354	0.0281369	1.55072
2010007H06Rik	ENSMUSG00000044694	3785.04	-0.149016	0.0798579	0.00127031	0.0282464	1.54904
Spdl1	ENSMUSG00000069910	709.788	0.17278	0.11044	0.00127382	0.028283	1.54847
Iglv1	ENSMUSG00000076934	10234.9	0.367914	0.325124	0.00127574	0.0282842	1.54846
Rprd1a	ENSMUSG00000040446	2041.77	-0.141331	0.0697422	0.00128192	0.0283797	1.54699
Rad54l2	ENSMUSG00000040661	5811.93	-0.123431	0.0495883	0.00129096	0.0285383	1.54457
Sec16a	ENSMUSG00000026924	19012.6	-0.113467	0.0422504	0.00129708	0.0286199	1.54333
Gm14548	ENSMUSG00000074417	374.381	-0.204487	0.146302	0.00129842	0.0286199	1.54333
Slc1a3	ENSMUSG00000005360	53.0831	0.367366	0.356731	0.0013038	0.0286969	1.54217
Pim2	ENSMUSG00000031155	5450.29	0.136169	0.0635159	0.00131547	0.0288713	1.53953
Golga2	ENSMUSG00000002546	8831.39	-0.117752	0.0452413	0.00131615	0.0288713	1.53953
Cacng8	ENSMUSG00000053395	35.3819	0.351578	0.378895	0.00131743	0.0288713	1.53953
Fhod3	ENSMUSG00000034295	29.7466	0.338794	0.387089	0.00132259	0.0288979	1.53913
Nampt	ENSMUSG00000020572	6440.05	0.131856	0.0584058	0.00132394	0.0288979	1.53913
C230037L18Rik	ENSMUSG00000084915	496.72	-0.201164	0.143496	0.00132435	0.0288979	1.53913
Nr1d2	ENSMUSG00000021775	3603.16	-0.12679	0.0530279	0.00133073	0.0289742	1.53799
Nfic	ENSMUSG00000055053	5242	-0.129344	0.0556816	0.00133167	0.0289742	1.53799
Tsga10	ENSMUSG00000060771	702.935	-0.157198	0.091961	0.00133633	0.0290341	1.53709
Galnt10	ENSMUSG00000020520	4396.09	-0.1373	0.0652726	0.00134086	0.0290909	1.53624
Neurod4	ENSMUSG00000048015	131.521	-0.336696	0.280077	0.00134465	0.0291315	1.53564
Xcr1	ENSMUSG00000060509	321.434	0.285435	0.225582	0.001348	0.0291625	1.53518
Prkar2b	ENSMUSG00000002997	333.478	0.237324	0.180512	0.00135765	0.0293295	1.5327
Shld2	ENSMUSG00000041471	1737.77	-0.128505	0.0550422	0.00135968	0.0293315	1.53267
Kif22	ENSMUSG00000030677	859.637	0.236317	0.179697	0.0013624	0.0293487	1.53241
Sh2b2	ENSMUSG00000005057	1398.58	0.180863	0.122033	0.00136738	0.0294049	1.53158
Tcf20	ENSMUSG00000041852	15980.1	-0.111241	0.0412025	0.00136888	0.0294049	1.53158
Tmem256	ENSMUSG00000070394	699.969	0.192101	0.134943	0.00137454	0.0294846	1.5304
Rreb1	ENSMUSG00000039087	10448.7	-0.120635	0.0478215	0.00137808	0.0295146	1.52996
Ccnd3	ENSMUSG00000034165	9443.86	0.125562	0.0522213	0.00137983	0.0295146	1.52996
Tmed5	ENSMUSG00000063406	6988.36	0.116809	0.0449413	0.00138532	0.0295906	1.52885
A630019I02Rik	ENSMUSG00000114968	259.125	-0.260186	0.203322	0.00138932	0.0296343	1.5282
Bcap31	ENSMUSG00000002015	9153.85	0.121785	0.0488909	0.00139524	0.0297189	1.52697
Rps27l	ENSMUSG00000036781	1010.39	0.169703	0.109206	0.00139747	0.0297246	1.52688
Pde7a	ENSMUSG00000069094	22578.7	-0.118266	0.0461229	0.00140531	0.029813	1.52559
Sgsm2	ENSMUSG00000038351	991.429	-0.169688	0.109382	0.00140726	0.029813	1.52559
Flna	ENSMUSG00000031328	103911	-0.11294	0.0424316	0.00140751	0.029813	1.52559
Pdia6	ENSMUSG00000020571	12868	0.127176	0.0541172	0.00141351	0.0298984	1.52435
Lrp8	ENSMUSG00000028613	305.646	0.310644	0.2552	0.00142534	0.0300655	1.52193
Dido1	ENSMUSG00000038914	16789.7	-0.107663	0.0393482	0.00142596	0.0300655	1.52193
Tsc1	ENSMUSG00000026812	7705.57	-0.110542	0.041028	0.00142735	0.0300655	1.52193
Taz	ENSMUSG00000009995	8496.33	-0.124277	0.0514696	0.00144326	0.0303396	1.51799
Cr2	ENSMUSG00000026616	97488.4	-0.189363	0.133486	0.00144436	0.0303396	1.51799
Aff3	ENSMUSG00000037138	24004.9	-0.120212	0.0479336	0.00145247	0.0304677	1.51616
Polr1d	ENSMUSG00000029642	6323.32	0.111779	0.0419706	0.00147028	0.0307987	1.51147
Gm4070	ENSMUSG00000078606	2523.92	0.204012	0.150207	0.00147244	0.0308015	1.51143
Gm4316	ENSMUSG00000110537	138.905	0.343489	0.304853	0.00148574	0.0310371	1.50812
Cadm3	ENSMUSG00000005338	181.47	0.352597	0.334272	0.00149146	0.0311136	1.50705
Zmiz1	ENSMUSG00000007817	19265.3	-0.116684	0.0454243	0.00149531	0.0311513	1.50652
Slc22a23	ENSMUSG00000038267	136.081	0.339316	0.299811	0.00150854	0.0313453	1.50383
Notch2	ENSMUSG00000027878	63083.6	-0.114368	0.0438521	0.00151072	0.0313453	1.50383
Efhd2	ENSMUSG00000040659	5911.02	0.123897	0.0515947	0.00151082	0.0313453	1.50383
Fbxl20	ENSMUSG00000020883	8972.38	-0.117335	0.0461124	0.00153394	0.0317816	1.49782
Tnni3	ENSMUSG00000035458	153.56	0.347961	0.335839	0.00155452	0.0321642	1.49263
Bmpr1a	ENSMUSG00000021796	157.548	0.326655	0.284607	0.00156189	0.0322726	1.49117
Gm12174	ENSMUSG00000080776	657.357	0.151316	0.0879222	0.00157194	0.0323753	1.48979
Nr1h3	ENSMUSG00000002108	143.861	0.345308	0.348673	0.00157323	0.0323753	1.48979
Tmem80	ENSMUSG00000025505	2094.22	-0.164189	0.105464	0.00157325	0.0323753	1.48979
Tuba1b	ENSMUSG00000023004	7544.54	0.139683	0.0715642	0.00158113	0.0324934	1.48821
Gm43197	ENSMUSG00000107215	4012.48	-0.133556	0.063282	0.00158633	0.0325563	1.48737
Gm45838	ENSMUSG00000108825	515.945	-0.192306	0.140275	0.00160047	0.0327807	1.48438
Ttc28	ENSMUSG00000033209	2358.3	-0.274511	0.225732	0.00160159	0.0327807	1.48438
Tnnt3	ENSMUSG00000061723	456.065	-0.198196	0.147152	0.0016117	0.0329434	1.48223
Kcnj10	ENSMUSG00000044708	115.296	0.334309	0.362851	0.00161732	0.0330137	1.48131
Psmb9	ENSMUSG00000096727	13469.6	0.126263	0.0548301	0.00162023	0.0330287	1.48111
Rgs13	ENSMUSG00000051079	643.509	0.286675	0.240115	0.00163587	0.0333028	1.47752
Cep131	ENSMUSG00000039781	1062.03	-0.141344	0.07467	0.00163847	0.0333113	1.47741
Cisd1	ENSMUSG00000037710	750.21	0.147469	0.0835442	0.0016431	0.0333223	1.47727
Gca	ENSMUSG00000026893	618.091	0.249681	0.201901	0.0016434	0.0333223	1.47727
Man2a2	ENSMUSG00000038886	18044.8	-0.112718	0.0433295	0.00164694	0.0333494	1.47691
Trp53bp1	ENSMUSG00000043909	6822.03	-0.111904	0.042817	0.0016544	0.0334559	1.47553
Rhoh	ENSMUSG00000029204	14102	0.127037	0.0560126	0.001661	0.0335366	1.47448
Cd300e	ENSMUSG00000048498	110.449	0.321173	0.37046	0.00166281	0.0335366	1.47448
Ncapd3	ENSMUSG00000035024	2325.69	0.127084	0.0561434	0.00167055	0.0336481	1.47304
Ifi30	ENSMUSG00000031838	37088.4	0.189588	0.138736	0.00167468	0.0336866	1.47254
Stat3	ENSMUSG00000004040	26535.5	0.118762	0.0480183	0.00167771	0.0337029	1.47233
Bspry	ENSMUSG00000028392	297.809	-0.231387	0.184279	0.00168046	0.0337135	1.4722
AI427809	ENSMUSG00000086712	125.29	-0.305689	0.265101	0.00168867	0.0338336	1.47065
Otub2	ENSMUSG00000021203	920.321	0.181143	0.129215	0.00169956	0.0339718	1.46888
Esr1	ENSMUSG00000019768	493.353	-0.216163	0.168805	0.00170004	0.0339718	1.46888
Esyt1	ENSMUSG00000025366	43144.8	-0.11209	0.043237	0.00172768	0.0344627	1.46265
Pcnx3	ENSMUSG00000054874	22255.3	-0.110914	0.0424627	0.00172915	0.0344627	1.46265
Cox7b	ENSMUSG00000031231	4174.13	0.11771	0.0474423	0.00173402	0.0345145	1.462
Mlh3	ENSMUSG00000021245	1827.99	-0.146307	0.0832294	0.00173781	0.0345446	1.46162
Kras	ENSMUSG00000030265	7811.26	-0.126391	0.0560565	0.00175871	0.0349144	1.457
Ccdc124	ENSMUSG00000007721	3437.57	0.121301	0.0507738	0.00176336	0.0349314	1.45678
Stat1	ENSMUSG00000026104	9929.35	0.134966	0.0671249	0.00176417	0.0349314	1.45678
Rrm1	ENSMUSG00000030978	6711.15	0.129825	0.0603003	0.00177062	0.034951	1.45654
Crybg1	ENSMUSG00000019866	10510.7	-0.11526	0.0456876	0.00177068	0.034951	1.45654
Pdpr	ENSMUSG00000033624	3960.31	-0.127295	0.0572127	0.00177206	0.034951	1.45654
Sumo2	ENSMUSG00000020738	8795.63	0.111697	0.0431651	0.00177654	0.034994	1.45601
Golm1	ENSMUSG00000021556	2464.81	-0.134282	0.0663495	0.00178072	0.0350269	1.4556
Pla2g4f	ENSMUSG00000046971	66.7074	0.332049	0.33085	0.00178283	0.0350269	1.4556
Jarid2	ENSMUSG00000038518	13377.3	-0.108144	0.0409345	0.00179007	0.0350888	1.45483
Calcrl	ENSMUSG00000059588	2098.41	-0.130036	0.0607717	0.00179279	0.0350888	1.45483
Ighm	ENSMUSG00000076617	644613	0.130481	0.0613477	0.00179291	0.0350888	1.45483
Rad9b	ENSMUSG00000038569	1332.73	-0.156433	0.0988917	0.00181073	0.0352926	1.45232
Mprip	ENSMUSG00000005417	14788.8	-0.115462	0.046025	0.001811	0.0352926	1.45232
Trub1	ENSMUSG00000025086	1593.01	-0.136186	0.0693921	0.00181221	0.0352926	1.45232
Zfp329	ENSMUSG00000057894	4107.98	-0.125124	0.0550362	0.00181262	0.0352926	1.45232
Slit1	ENSMUSG00000025020	63.7501	0.32651	0.312759	0.00181965	0.0353461	1.45166
Clstn1	ENSMUSG00000039953	502.813	0.192479	0.1452	0.00182341	0.0353461	1.45166
Art2b	ENSMUSG00000030651	55.214	0.208057	0.38668	0.00182433	0.0353461	1.45166
Adgrg5	ENSMUSG00000061577	287.88	0.290742	0.253929	0.0018255	0.0353461	1.45166
Gm15991	ENSMUSG00000087266	508.758	-0.238674	0.196132	0.001827	0.0353461	1.45166
Clspn	ENSMUSG00000042489	1091.15	0.300493	0.267127	0.00183692	0.0354927	1.44986
Cfl1	ENSMUSG00000056201	113398	0.105412	0.0395156	0.00185318	0.0357613	1.44659
Arid1b	ENSMUSG00000069729	20803.6	-0.108664	0.0414857	0.00185709	0.0357914	1.44622
Slc25a20	ENSMUSG00000032602	1950.69	-0.161364	0.106543	0.0018598	0.0357946	1.44618
Uqcrq	ENSMUSG00000044894	2424.26	0.128062	0.0588833	0.00186197	0.0357946	1.44618
Shcbp1	ENSMUSG00000022322	327.118	0.242074	0.200916	0.00186594	0.0358257	1.44581
Glrx3	ENSMUSG00000031068	4642.31	0.121809	0.0519253	0.00187101	0.0358777	1.44518
Hdac9	ENSMUSG00000004698	7073.58	-0.122564	0.0528081	0.00188917	0.0361386	1.44203
Cdc6	ENSMUSG00000017499	561.219	0.247206	0.207165	0.00188938	0.0361386	1.44203
Ighv14-1	ENSMUSG00000094509	506.07	-0.246654	0.206716	0.00189421	0.0361573	1.4418
Rcan3	ENSMUSG00000059713	843.77	-0.146059	0.0850512	0.00189512	0.0361573	1.4418
Dgat1	ENSMUSG00000022555	2085.79	-0.121441	0.0517195	0.00189764	0.0361599	1.44177
Ncf4	ENSMUSG00000071715	16971.7	-0.108441	0.0414952	0.00190129	0.036184	1.44148
Fads2	ENSMUSG00000024665	165.27	0.310871	0.288201	0.00191161	0.036335	1.43967
Zfas1	ENSMUSG00000074578	4243.74	0.119054	0.0496019	0.00192566	0.0365476	1.43714
Coro2b	ENSMUSG00000041729	238.321	0.307705	0.283978	0.00192761	0.0365476	1.43714
Gm35315	ENSMUSG00000109771	222.579	-0.261935	0.225069	0.00193944	0.0366555	1.43586
Stc1	ENSMUSG00000014813	31.402	-0.299196	0.365227	0.00194045	0.0366555	1.43586
AC141882.2	ENSMUSG00000117916	558.042	-0.19712	0.15306	0.00194104	0.0366555	1.43586
Zeb2os	ENSMUSG00000052248	296.317	0.228428	0.188295	0.00194319	0.0366555	1.43586
Rgs10	ENSMUSG00000030844	1195.81	0.148017	0.0886662	0.00194537	0.0366555	1.43586
Themis2	ENSMUSG00000037731	25150	0.100322	0.0369982	0.00195587	0.0368076	1.43406
Aif1l	ENSMUSG00000001864	36.5058	0.300066	0.363484	0.00196282	0.0368928	1.43306
Ap4e1	ENSMUSG00000001998	3049.66	-0.129171	0.0612433	0.00197172	0.0370141	1.43163
Rcc1	ENSMUSG00000028896	1983.58	0.127969	0.0597569	0.00198132	0.0371485	1.43006
Arfgef2	ENSMUSG00000074582	12228.7	-0.110083	0.042848	0.00198435	0.0371594	1.42993
Golga1	ENSMUSG00000026754	3829.07	-0.116333	0.0476087	0.00200428	0.0374865	1.42613
Irf1	ENSMUSG00000018899	21257.3	0.138448	0.0750759	0.00201519	0.0376391	1.42436
Pigv	ENSMUSG00000043257	3775.6	-0.122232	0.0532643	0.0020174	0.0376391	1.42436
Gm5805	ENSMUSG00000061848	887.196	0.15513	0.100413	0.00203339	0.0378909	1.42147
Snrpert	ENSMUSG00000082044	353.147	0.18615	0.141993	0.00204696	0.038097	1.41911
Lats2	ENSMUSG00000021959	4784.98	-0.116182	0.0477379	0.00206064	0.0383047	1.41675
H13	ENSMUSG00000019188	10815.9	0.108367	0.0420123	0.00207282	0.0384329	1.4153
Gm38162	ENSMUSG00000102776	45.795	-0.298662	0.357734	0.00207347	0.0384329	1.4153
Agbl5	ENSMUSG00000029165	2803.77	-0.121381	0.0527156	0.00207513	0.0384329	1.4153
Tmem94	ENSMUSG00000020747	8811.86	-0.113765	0.0458777	0.00208397	0.0385497	1.41398
Slc25a37	ENSMUSG00000034248	27761.2	-0.125721	0.0578061	0.00209461	0.0386969	1.41232
Tmem71	ENSMUSG00000036944	3633.6	-0.116173	0.0478952	0.00209703	0.0386969	1.41232
Jag1	ENSMUSG00000027276	96.0872	0.303731	0.290576	0.00209966	0.0386985	1.41231
Sec24c	ENSMUSG00000039367	23524.9	-0.107435	0.0415217	0.00210722	0.0387474	1.41176
Nup160	ENSMUSG00000051329	8715.2	-0.115772	0.0476006	0.00210742	0.0387474	1.41176
Dok4	ENSMUSG00000040631	377.557	-0.248725	0.215941	0.00211693	0.0388752	1.41033
Cep135	ENSMUSG00000036403	4227.32	-0.115193	0.0471882	0.00212381	0.0389546	1.40944
Shcbp1l	ENSMUSG00000042708	296.094	-0.261359	0.231479	0.00213744	0.0390733	1.40812
Tmem51	ENSMUSG00000040616	474.443	0.278275	0.252803	0.0021375	0.0390733	1.40812
Glipr2	ENSMUSG00000028480	2854.36	0.126053	0.0585554	0.00213945	0.0390733	1.40812
Tespa1	ENSMUSG00000034833	5267.53	-0.129302	0.0628889	0.00214058	0.0390733	1.40812
Rcn3	ENSMUSG00000019539	827.951	0.160644	0.109999	0.00214484	0.0391041	1.40778
Ypel1	ENSMUSG00000022773	31.9024	-0.27036	0.364995	0.00216022	0.0393372	1.4052
Ppp1r14a	ENSMUSG00000037166	54.9203	0.284497	0.360018	0.00217589	0.0395751	1.40258
Ddx51	ENSMUSG00000029504	3770.33	-0.117809	0.0497851	0.00218857	0.0397147	1.40105
Ackr4	ENSMUSG00000079355	229.844	0.287795	0.268963	0.00218879	0.0397147	1.40105
Snrpd1	ENSMUSG00000002477	2685.39	0.128345	0.0620399	0.00219649	0.0398067	1.40004
H6pd	ENSMUSG00000028980	2255.1	-0.129837	0.064181	0.00220221	0.0398459	1.39962
Cd5l	ENSMUSG00000015854	249.643	0.276482	0.253378	0.0022039	0.0398459	1.39962
Hebp1	ENSMUSG00000042770	112.129	0.304144	0.340114	0.00221206	0.0398635	1.39942
E2f8	ENSMUSG00000046179	995.032	0.289752	0.273485	0.00221309	0.0398635	1.39942
Exoc1	ENSMUSG00000036435	4722.81	-0.126082	0.0591522	0.0022143	0.0398635	1.39942
Mns1	ENSMUSG00000032221	1034.63	0.164924	0.1171	0.00221537	0.0398635	1.39942
Ifi211	ENSMUSG00000026536	277.883	0.273919	0.250686	0.00222162	0.0399286	1.39872
Ifi205	ENSMUSG00000054203	245.706	0.239152	0.208237	0.00223172	0.0399726	1.39824
Foxo4	ENSMUSG00000042903	3603.06	-0.119246	0.0513956	0.00223188	0.0399726	1.39824
Dut	ENSMUSG00000027203	2244.96	0.140127	0.0802152	0.00223196	0.0399726	1.39824
Tox	ENSMUSG00000041272	418.969	0.271955	0.24861	0.00223464	0.0399735	1.39823
Traf3ip3	ENSMUSG00000037318	26950.9	-0.105996	0.0410167	0.00224279	0.040072	1.39716
Cit	ENSMUSG00000029516	1328.58	0.172406	0.12792	0.00225267	0.0402014	1.39576
Fmnl3	ENSMUSG00000023008	14370.5	-0.113858	0.0466432	0.00225749	0.0402028	1.39574
Hip1r	ENSMUSG00000000915	44841.1	-0.109609	0.0434486	0.00225805	0.0402028	1.39574
Ncapg2	ENSMUSG00000042029	1227.95	0.159114	0.109594	0.00226517	0.0402641	1.39508
Wars	ENSMUSG00000021266	7725.08	0.126523	0.0601297	0.00226679	0.0402641	1.39508
Cabp4	ENSMUSG00000024842	176.942	0.26054	0.235371	0.00227427	0.0403141	1.39454
Dhx36	ENSMUSG00000027770	6608.71	-0.112791	0.0458654	0.00227655	0.0403141	1.39454
Ezh2	ENSMUSG00000029687	3561.16	0.128372	0.0627831	0.00228154	0.0403141	1.39454
Ect2	ENSMUSG00000027699	586.811	0.214483	0.180848	0.00228905	0.0403141	1.39454
Ankrd27	ENSMUSG00000034867	3973.33	-0.110941	0.0445099	0.0022898	0.0403141	1.39454
Mblac2	ENSMUSG00000051098	881.657	-0.141965	0.0838203	0.00229099	0.0403141	1.39454
Arhgef40	ENSMUSG00000004562	235.251	0.278395	0.260208	0.00229272	0.0403141	1.39454
Ankrd16	ENSMUSG00000047909	6432.84	-0.117338	0.0498462	0.00229409	0.0403141	1.39454
Gm43597	ENSMUSG00000107096	1002.28	-0.147221	0.0921495	0.00229651	0.0403141	1.39454
Klf1	ENSMUSG00000054191	85.6953	0.143697	0.414798	0.00229823	0.0403141	1.39454
Stard10	ENSMUSG00000030688	2862.23	0.132198	0.0685687	0.00230014	0.0403141	1.39454
Cenpp	ENSMUSG00000021391	72.8404	0.303171	0.32429	0.00230236	0.0403141	1.39454
Gm5586	ENSMUSG00000108366	721.662	0.173676	0.13046	0.00230412	0.0403141	1.39454
Zbtb32	ENSMUSG00000006310	423.683	0.280549	0.26421	0.00230833	0.0403414	1.39425
Nudt19	ENSMUSG00000034875	1576.47	0.129379	0.0646342	0.00232974	0.0406687	1.39074
Ankrd11	ENSMUSG00000035569	41069.3	-0.107804	0.0424716	0.00234024	0.0408051	1.38929
Tacc3	ENSMUSG00000037313	2206.44	0.146064	0.091036	0.00235098	0.0409101	1.38817
Ralgapa2	ENSMUSG00000037110	3388.22	-0.113488	0.0467082	0.00235165	0.0409101	1.38817
Akt2	ENSMUSG00000004056	12007.2	0.104642	0.0404859	0.00235485	0.0409189	1.38808
Mpo	ENSMUSG00000009350	604.132	0.240669	0.361796	0.00235921	0.0409278	1.38798
Pomgnt1	ENSMUSG00000028700	2821.32	-0.142948	0.0862232	0.00236075	0.0409278	1.38798
AC141471.5	ENSMUSG00000118347	161.452	-0.295998	0.298545	0.00236957	0.0410338	1.38686
Hdgf	ENSMUSG00000004897	12786.6	0.107245	0.0422261	0.00238341	0.0412265	1.38482
Anpep	ENSMUSG00000039062	866.865	0.285651	0.278323	0.00240609	0.0415269	1.38167
Npm1	ENSMUSG00000057113	50057.5	0.108313	0.0430158	0.00240624	0.0415269	1.38167
Ktn1	ENSMUSG00000021843	11808.4	-0.117372	0.0504378	0.00241356	0.0416059	1.38085
Pif1	ENSMUSG00000041064	297.549	0.280368	0.269613	0.0024163	0.0416059	1.38085
Fbxl19	ENSMUSG00000030811	2500.7	-0.128448	0.064067	0.00242337	0.0416804	1.38007
Pgap1	ENSMUSG00000073678	14014.7	-0.134977	0.0742907	0.00243852	0.0418755	1.37804
Cp	ENSMUSG00000003617	30.1083	0.236697	0.359544	0.00244023	0.0418755	1.37804
Apc2	ENSMUSG00000020135	101.977	-0.282904	0.275714	0.00244536	0.0419161	1.37762
Zfp932	ENSMUSG00000066613	1740.97	-0.13389	0.072695	0.00245254	0.0419488	1.37728
Srpk3	ENSMUSG00000002007	15327.5	-0.120813	0.0542838	0.00245493	0.0419488	1.37728
Gm45694	ENSMUSG00000110529	127.37	-0.290336	0.339171	0.00245555	0.0419488	1.37728
Nt5dc2	ENSMUSG00000071547	121.355	0.254839	0.234817	0.00246855	0.0421235	1.37548
Ctsz	ENSMUSG00000016256	25046.2	0.111659	0.0457833	0.00250085	0.0426267	1.37032
Rbsn	ENSMUSG00000014550	3490.17	-0.110708	0.0451188	0.00252254	0.0429482	1.36706
Selplg	ENSMUSG00000048163	10565.3	0.118175	0.0517993	0.00252986	0.0430247	1.36628
Prtn3	ENSMUSG00000057729	100.5	0.275581	0.347476	0.00254447	0.0432195	1.36432
Pdzd2	ENSMUSG00000022197	1596.04	0.272101	0.262773	0.00254806	0.0432195	1.36432
6530402F18Rik	ENSMUSG00000079499	795.892	0.144873	0.0916199	0.00255206	0.0432195	1.36432
Prdm9	ENSMUSG00000051977	3274.81	-0.129773	0.0671904	0.00255676	0.0432195	1.36432
Ass1	ENSMUSG00000076441	2170.07	0.126487	0.0622862	0.00255711	0.0432195	1.36432
Zfp275	ENSMUSG00000031365	4894.89	-0.107464	0.0428785	0.00255839	0.0432195	1.36432
Rhbdd2	ENSMUSG00000039917	2002.62	-0.130576	0.0685544	0.00256964	0.0433612	1.3629
Eno4	ENSMUSG00000048029	56.1182	0.270821	0.348349	0.00258387	0.043553	1.36098
Gpr4	ENSMUSG00000044317	81.7611	0.290433	0.314312	0.00258846	0.0435819	1.36069
Iffo1	ENSMUSG00000038271	6621.91	-0.120179	0.0543194	0.0025929	0.0436083	1.36043
4833420G17Rik	ENSMUSG00000062822	11202.2	-0.11549	0.0494544	0.00259957	0.0436723	1.35979
Gsn	ENSMUSG00000026879	10367	-0.131065	0.0696676	0.00260754	0.0437577	1.35895
Osbpl8	ENSMUSG00000020189	9981.08	-0.114059	0.0482369	0.00262266	0.0439465	1.35708
Phactr2	ENSMUSG00000062866	551.067	0.209385	0.181891	0.00262458	0.0439465	1.35708
Zfp445	ENSMUSG00000047036	14483.8	-0.107095	0.0428435	0.00263597	0.0440301	1.35625
Car7	ENSMUSG00000031883	158.727	-0.254079	0.239555	0.00263669	0.0440301	1.35625
Ppp4r1l-ps	ENSMUSG00000055897	3880.65	-0.12347	0.0586788	0.00263827	0.0440301	1.35625
Ttc14	ENSMUSG00000027677	12947	-0.118107	0.0522721	0.00264258	0.0440537	1.35602
Rsrp1	ENSMUSG00000037266	53258.9	-0.111442	0.0461211	0.00265038	0.0441352	1.35521
Ivd	ENSMUSG00000027332	6602.87	-0.108654	0.0439965	0.00265329	0.0441353	1.35521
Hells	ENSMUSG00000025001	2065.34	0.136077	0.0783953	0.00266267	0.0442428	1.35416
Dnajb9	ENSMUSG00000014905	2706.4	0.145082	0.0934486	0.00267628	0.0444204	1.35242
Il10	ENSMUSG00000016529	29.1676	0.182365	0.352744	0.00268558	0.0445202	1.35144
Git2	ENSMUSG00000041890	23257.6	-0.101953	0.0396781	0.00269041	0.0445202	1.35144
Helz2	ENSMUSG00000027580	100208	-0.112707	0.0473116	0.00269109	0.0445202	1.35144
Grip2	ENSMUSG00000030098	85.4141	-0.283965	0.300472	0.00270712	0.0447367	1.34934
Ighg3	ENSMUSG00000076615	8143.42	0.264796	0.260064	0.00274808	0.0453517	1.34341
Nsmce3	ENSMUSG00000070520	1568.11	0.12097	0.0561401	0.00275031	0.0453517	1.34341
Kdr	ENSMUSG00000062960	47.7016	0.258734	0.346967	0.00275487	0.0453777	1.34316
Atp5h	ENSMUSG00000034566	7189.63	0.106679	0.0428948	0.00275984	0.0454102	1.34285
Prdx1	ENSMUSG00000028691	8750.5	0.114013	0.048748	0.00276703	0.0454793	1.34219
Mysm1	ENSMUSG00000062627	8253.99	-0.1036	0.0408995	0.00277831	0.0456153	1.34089
Ttbk2	ENSMUSG00000090100	808.106	-0.142993	0.0913193	0.00278853	0.0457337	1.33976
Lrrcc1	ENSMUSG00000027550	2718.69	-0.131181	0.0716421	0.00280525	0.0459173	1.33802
Zhx2	ENSMUSG00000071757	7698.63	-0.103765	0.0410703	0.00280577	0.0459173	1.33802
Rangap1	ENSMUSG00000022391	9777.39	0.117407	0.0523484	0.00281834	0.0460733	1.33655
Zfp715	ENSMUSG00000012640	3894.83	-0.122668	0.0587938	0.00282516	0.0461352	1.33597
Map3k19	ENSMUSG00000051590	4047.61	-0.138914	0.0851706	0.0028526	0.0465333	1.33224
Psme2	ENSMUSG00000079197	9841.99	0.116993	0.0520926	0.00286027	0.0466083	1.33154
Dnajc3	ENSMUSG00000022136	8897.18	0.114954	0.0500514	0.00287216	0.0467432	1.33028
Slc7a5	ENSMUSG00000040010	3169.31	0.137146	0.0823921	0.00287471	0.0467432	1.33028
Nek8	ENSMUSG00000017405	2741.8	-0.131582	0.0729735	0.00287863	0.0467441	1.33027
Siglech	ENSMUSG00000051504	401.286	0.240496	0.3473	0.00288329	0.0467441	1.33027
Dpm1	ENSMUSG00000078919	1717.6	-0.121296	0.0573227	0.002884	0.0467441	1.33027
Pigo	ENSMUSG00000028454	5000.56	-0.116688	0.0520509	0.00292451	0.0473213	1.32494
4930451G09Rik	ENSMUSG00000022543	238.122	-0.188284	0.160251	0.0029281	0.0473213	1.32494
Usp22	ENSMUSG00000042506	6993.05	-0.110734	0.0464585	0.00293061	0.0473213	1.32494
Clec2i	ENSMUSG00000030365	10214.6	-0.113084	0.048508	0.00293207	0.0473213	1.32494
Bcor	ENSMUSG00000040363	14454.9	-0.110123	0.0459982	0.00294321	0.0474507	1.32376
Mecp2	ENSMUSG00000031393	10690.5	-0.109494	0.0455162	0.00295033	0.047515	1.32317
Rab20	ENSMUSG00000031504	393.676	0.180779	0.150735	0.00297223	0.0478171	1.32042
AU020206	ENSMUSG00000097415	28113.7	0.122182	0.0590588	0.00297584	0.0478244	1.32035
Esam	ENSMUSG00000001946	67.8044	0.273196	0.295601	0.00299863	0.0481398	1.3175
Zfp846	ENSMUSG00000058192	1104.83	-0.122107	0.0591187	0.00300289	0.0481573	1.31734
Eya1	ENSMUSG00000025932	590.252	-0.273499	0.299329	0.00301288	0.0482664	1.31635
Sorl1	ENSMUSG00000049313	71427.5	-0.0965608	0.0372722	0.00303603	0.0485836	1.31351
Gm37844	ENSMUSG00000102615	332.162	-0.176568	0.145919	0.00304199	0.0485836	1.31351
Cacnb4	ENSMUSG00000017412	116.423	0.249761	0.247406	0.00304443	0.0485836	1.31351
Cdr2	ENSMUSG00000030878	505.567	0.16652	0.131468	0.00304547	0.0485836	1.31351
Itga4	ENSMUSG00000027009	52141.2	-0.110778	0.0468829	0.0030529	0.0486509	1.31291
Igkv1-108	ENSMUSG00000105043	28.5773	-0.225603	0.34407	0.00306541	0.0487991	1.31159
Stat5b	ENSMUSG00000020919	11890.7	-0.113406	0.0493283	0.003076	0.0488878	1.3108
Ankrd28	ENSMUSG00000014496	4156.52	-0.114232	0.0501456	0.00307908	0.0488878	1.3108
Ssr2	ENSMUSG00000041355	4784.14	0.111611	0.0476933	0.00308063	0.0488878	1.3108
Gins1	ENSMUSG00000027454	302.265	0.168235	0.134732	0.00309854	0.0491011	1.30891
Usp2	ENSMUSG00000032010	74.0307	0.271135	0.303306	0.00310277	0.0491011	1.30891
Arhgap22	ENSMUSG00000063506	283.196	0.246358	0.244053	0.00310378	0.0491011	1.30891
Bcat1	ENSMUSG00000030268	183.407	0.256214	0.260992	0.00310853	0.0491252	1.3087
Ska1	ENSMUSG00000036223	149.832	0.270584	0.301053	0.00311308	0.0491459	1.30851
Tspan17	ENSMUSG00000025875	647.409	-0.156466	0.117141	0.00312003	0.0491675	1.30832
Lcn2	ENSMUSG00000026822	181.497	0.168164	0.340879	0.00312092	0.0491675	1.30832
Ccdc34	ENSMUSG00000027160	544.212	0.153198	0.112051	0.00312802	0.0492282	1.30779
Zfp512b	ENSMUSG00000000823	6224.12	-0.125905	0.0657419	0.00313898	0.0493497	1.30672
Gm39321	ENSMUSG00000111167	700.173	-0.200754	0.181127	0.00316106	0.0496453	1.30412
Atp5g3	ENSMUSG00000018770	7700.36	0.113196	0.0494672	0.00317047	0.0497417	1.30328
Ncor2	ENSMUSG00000029478	21725.2	-0.107329	0.0444676	0.00317387	0.0497437	1.30326
Pax7	ENSMUSG00000028736	24.6703	-0.152146	0.342059	0.00318175	0.0498157	1.30263

## Sheet: Top 100
gene_name	ens_id	baseMean	log2FoldChange	lfcSE	pvalue	padj	"-LOG10 padj
Cd79a	ENSMUSG00000003379	136816	-0.936672	0.054765	1.15e-66	1.75e-62	61.7561
Cxcr3	ENSMUSG00000050232	1786.99	1.74939	0.112352	4.82e-62	3.66e-58	57.4366
Socs3	ENSMUSG00000053113	5784.33	1.13216	0.0794293	4.56e-48	2.31e-44	43.637
Tbx21	ENSMUSG00000001444	2122.67	1.15883	0.120371	2.93e-24	1.11e-20	19.9532
Socs1	ENSMUSG00000038037	1059.62	1.09259	0.11297	5.9e-24	1.79e-20	19.7465
Pltp	ENSMUSG00000017754	5017.62	0.55307	0.0658311	1.91e-17	4.84e-14	13.315
Fas	ENSMUSG00000024778	1025.43	0.655033	0.0799509	7.86e-17	1.71e-13	12.7682
Kctd14	ENSMUSG00000051727	1378.66	-0.629094	0.0817701	4.81e-15	9.13e-12	11.0395
Xylt1	ENSMUSG00000030657	10423.4	-0.453598	0.0600005	1.59e-14	2.68e-11	10.5724
Gbp7	ENSMUSG00000040253	4270.07	0.755086	0.101574	2.09e-14	3.17e-11	10.4992
Gadd45g	ENSMUSG00000021453	1769.27	0.634165	0.0854362	3.76e-14	5.19e-11	10.2851
Pclaf	ENSMUSG00000040204	2457.04	0.73469	0.107055	1.44e-12	1.82e-09	8.74005
Trabd2b	ENSMUSG00000070867	554.696	0.780093	0.117385	5.08e-12	5.93e-09	8.22696
Serpina3f	ENSMUSG00000066363	1842.85	1.18232	0.210771	1.95e-11	2.11e-08	7.67496
Ighg2c	ENSMUSG00000076612	10832.1	1.54448	0.341835	2.13e-11	2.15e-08	7.66683
Ddx25	ENSMUSG00000032101	665.103	-0.617537	0.0966211	5.26e-11	5e-08	7.30142
Jdp2	ENSMUSG00000034271	284.717	0.821116	0.13256	7.52e-11	6.72e-08	7.17268
Ccnd2	ENSMUSG00000000184	13465.3	0.393189	0.0656651	9.16e-11	7.73e-08	7.11194
Cks1b	ENSMUSG00000028044	694.348	0.633762	0.101128	1.1e-10	8.82e-08	7.05437
Gm15848	ENSMUSG00000086706	1093.48	-0.77513	0.126826	1.62e-10	1.23e-07	6.90983
B3gnt7	ENSMUSG00000079445	1196.08	0.60646	0.0979694	1.9e-10	1.37e-07	6.86207
Sh3pxd2a	ENSMUSG00000053617	12559.5	-0.254296	0.0537375	3.26e-10	2.25e-07	6.64758
Plscr1	ENSMUSG00000032369	658.868	0.663628	0.109739	3.87e-10	2.56e-07	6.59254
Gm15411	ENSMUSG00000085971	2204.95	-0.536261	0.0891844	5.53e-10	3.5e-07	6.456
Nt5e	ENSMUSG00000032420	694.321	0.766305	0.130187	6.58e-10	4e-07	6.39834
Plekhg3	ENSMUSG00000052609	3652.06	-0.413239	0.0731871	8.84e-10	5.16e-07	6.28723
Wfdc17	ENSMUSG00000069792	483.182	0.694261	0.119606	1.44e-09	8.13e-07	6.09005
Birc5	ENSMUSG00000017716	770.321	0.854346	0.152504	1.98e-09	1.05e-06	5.97967
Iigp1	ENSMUSG00000054072	934.661	3.37465	0.592894	2.04e-09	1.05e-06	5.97967
Rrm2	ENSMUSG00000020649	2270.01	0.605222	0.104702	2.07e-09	1.05e-06	5.97967
Ffar2	ENSMUSG00000051314	2159.49	0.651079	0.115998	4.76e-09	2.33e-06	5.6325
Crispld2	ENSMUSG00000031825	79.1486	1.41629	0.385389	5.36e-09	2.55e-06	5.59428
Syt11	ENSMUSG00000068923	2381.77	0.423099	0.0801011	5.77e-09	2.65e-06	5.57616
Tpx2	ENSMUSG00000027469	1532.51	0.715199	0.129459	6.28e-09	2.8e-06	5.55224
Igkv3-12	ENSMUSG00000094117	2445.56	0.680519	0.122867	6.54e-09	2.84e-06	5.54702
Tmem106a	ENSMUSG00000034947	594.954	0.667617	0.120594	6.87e-09	2.9e-06	5.53792
Hmgb2	ENSMUSG00000054717	9867.51	0.42854	0.08214	8.53e-09	3.5e-06	5.45589
Serpina3g	ENSMUSG00000041481	17413.6	0.676008	0.12404	1.05e-08	4.2e-06	5.37648
Tgm2	ENSMUSG00000037820	964.724	0.726269	0.135384	1.38e-08	5.34e-06	5.27238
Zdhhc23	ENSMUSG00000036304	1952.66	-0.35753	0.0773759	1.41e-08	5.34e-06	5.27238
Pmepa1	ENSMUSG00000038400	682.948	0.618404	0.114548	1.5e-08	5.55e-06	5.25573
Ube2c	ENSMUSG00000001403	907.402	0.79941	0.152169	1.73e-08	6.26e-06	5.20349
Fcgr4	ENSMUSG00000059089	174.941	1.34112	0.376682	1.81e-08	6.37e-06	5.19558
Spag5	ENSMUSG00000002055	766.006	0.660463	0.123568	1.85e-08	6.37e-06	5.19558
I730030J21Rik	ENSMUSG00000116504	1711.51	-0.601812	0.113033	2.15e-08	7.24e-06	5.14002
Cdca3	ENSMUSG00000023505	1122.56	0.684156	0.131618	3.55e-08	1.17e-05	4.93092
Prc1	ENSMUSG00000038943	1174.48	0.671563	0.129839	4.11e-08	1.33e-05	4.87735
Gimap4	ENSMUSG00000054435	50130.9	0.31559	0.0778351	4.19e-08	1.33e-05	4.87735
Dnase1l3	ENSMUSG00000025279	3437.67	0.419741	0.0883085	4.49e-08	1.36e-05	4.86496
Marcksl1	ENSMUSG00000047945	7955.34	0.303199	0.0764886	4.49e-08	1.36e-05	4.86496
Patj	ENSMUSG00000061859	2724.3	-0.301827	0.0769741	5.28e-08	1.54e-05	4.81278
Ly6c2	ENSMUSG00000022584	1372.3	0.721416	0.141896	5.42e-08	1.54e-05	4.81278
Gatm	ENSMUSG00000027199	532.255	0.637794	0.12455	5.42e-08	1.54e-05	4.81278
Vmp1	ENSMUSG00000018171	3767.71	0.272682	0.0719263	5.53e-08	1.54e-05	4.81278
Siglecg	ENSMUSG00000030468	63879.9	-0.224927	0.0582079	5.59e-08	1.54e-05	4.81278
Il2ra	ENSMUSG00000026770	524.455	0.662518	0.129802	5.69e-08	1.54e-05	4.81278
Gm8848	ENSMUSG00000106031	139.131	1.00825	0.221191	5.78e-08	1.54e-05	4.81278
Uhrf1	ENSMUSG00000001228	3676.91	0.502186	0.101048	6.45e-08	1.69e-05	4.77259
Rmi2	ENSMUSG00000037991	519.818	0.779261	0.156177	6.62e-08	1.7e-05	4.76867
Zfp831	ENSMUSG00000050600	14728.8	-0.189828	0.0448384	7.08e-08	1.79e-05	4.7464
Manf	ENSMUSG00000032575	6872.79	0.349108	0.0852435	9.25e-08	2.3e-05	4.63769
Ncapg	ENSMUSG00000015880	892.046	0.689056	0.139081	1.04e-07	2.55e-05	4.59345
Irgm1	ENSMUSG00000046879	10126.9	0.41271	0.0921594	1.06e-07	2.56e-05	4.59202
Ighv8-12	ENSMUSG00000076731	1885.03	0.375454	0.0889449	1.15e-07	2.72e-05	4.56503
Rag1	ENSMUSG00000061311	239.778	0.888682	0.190088	1.27e-07	2.97e-05	4.52682
Lmnb1	ENSMUSG00000024590	7207.49	0.283759	0.0790449	1.68e-07	3.83e-05	4.41725
Gm15448	ENSMUSG00000074419	579.211	-0.597207	0.123418	1.69e-07	3.83e-05	4.41725
Nrip1	ENSMUSG00000048490	4843.82	0.271289	0.0763633	1.71e-07	3.83e-05	4.41725
Cacna1s	ENSMUSG00000026407	404.417	0.675532	0.140899	2.04e-07	4.44e-05	4.35284
Basp1	ENSMUSG00000045763	1829.51	0.59488	0.124257	2.05e-07	4.44e-05	4.35284
Uck2	ENSMUSG00000026558	2185.42	0.323892	0.0869878	2.16e-07	4.63e-05	4.3347
Cacna1e	ENSMUSG00000004110	39250.7	3.80391	0.953839	2.56e-07	5.39e-05	4.26808
Mreg	ENSMUSG00000039395	1241.36	0.441901	0.101311	2.67e-07	5.53e-05	4.25714
F2rl1	ENSMUSG00000021678	423.752	0.714585	0.151969	2.7e-07	5.53e-05	4.25714
Ampd3	ENSMUSG00000005686	2442.41	-0.280415	0.0807104	2.73e-07	5.54e-05	4.25666
Socs2	ENSMUSG00000020027	221.93	0.938511	0.217628	2.97e-07	5.93e-05	4.22718
Cxcl10	ENSMUSG00000034855	114.422	0.993208	0.241652	3.04e-07	5.99e-05	4.22228
Antxr2	ENSMUSG00000029338	2119.11	-0.383402	0.0963188	3.29e-07	6.4e-05	4.19376
Zeb2	ENSMUSG00000026872	6302.01	0.475554	0.107367	3.34e-07	6.42e-05	4.19278
Il12rb1	ENSMUSG00000000791	547.382	0.707569	0.153427	3.81e-07	7.24e-05	4.14015
Cdk14	ENSMUSG00000028926	349.899	0.550544	0.121903	4.53e-07	8.48e-05	4.07139
Krba1	ENSMUSG00000042810	4031.5	-0.236353	0.0704377	4.7e-07	8.71e-05	4.06016
Gm43004	ENSMUSG00000106681	75.2613	1.03743	0.280419	5.15e-07	9.42e-05	4.02587
Zcchc24	ENSMUSG00000055538	3844	-0.212148	0.0611616	5.51e-07	9.9e-05	4.00428
Ckap2l	ENSMUSG00000048327	839.566	0.546391	0.122861	5.54e-07	9.9e-05	4.00428
Eif1a	ENSMUSG00000057561	4221.22	0.211282	0.0609612	5.77e-07	0.00010196	3.99157
Bhlhe41	ENSMUSG00000030256	1609.74	0.392382	0.101912	6.15e-07	0.000106952	3.97081
Mfsd2a	ENSMUSG00000028655	104.223	0.948769	0.235863	6.2e-07	0.000106952	3.97081
Tubb2b	ENSMUSG00000045136	969.264	0.480819	0.11343	6.46e-07	0.000110204	3.9578
Adk	ENSMUSG00000039197	749.993	0.495819	0.11608	6.75e-07	0.000113842	3.9437
Sh2d1b1	ENSMUSG00000102418	209.553	0.775236	0.177314	7.04e-07	0.000117533	3.92984
Kif15	ENSMUSG00000036768	953.287	0.543167	0.125408	7.83e-07	0.000129316	3.88835
Clgn	ENSMUSG00000002190	32.764	2.53919	0.94332	8.08e-07	0.000131958	3.87956
Camkk1	ENSMUSG00000020785	775.961	0.583131	0.133832	8.53e-07	0.000137745	3.86092
Cks2	ENSMUSG00000062248	796.373	0.434256	0.10972	8.66e-07	0.000138463	3.85866
Bmf	ENSMUSG00000040093	4193.6	-0.36836	0.101986	8.76e-07	0.000138526	3.85847
Plpp3	ENSMUSG00000028517	1092.64	-0.423841	0.108873	9.1e-07	0.000141325	3.84978
Gbp2	ENSMUSG00000028270	3467.43	0.716526	0.164904	9.12e-07	0.000141325	3.84978
Inpp4b	ENSMUSG00000037940	4298.34	-0.315282	0.0957646	1.05e-06	0.000161539	3.79172

## Sheet: Top 50
gene_name	ens_id	baseMean	log2FoldChange	lfcSE	padj
Cd79a	ENSMUSG00000003379	136816	-0.936672	0.054765	1.75e-62
Cxcr3	ENSMUSG00000050232	1786.99	1.74939	0.112352	3.66e-58
Socs3	ENSMUSG00000053113	5784.33	1.13216	0.0794293	2.31e-44
Tbx21	ENSMUSG00000001444	2122.67	1.15883	0.120371	1.11e-20
Socs1	ENSMUSG00000038037	1059.62	1.09259	0.11297	1.79e-20
Pltp	ENSMUSG00000017754	5017.62	0.55307	0.0658311	4.84e-14
Fas	ENSMUSG00000024778	1025.43	0.655033	0.0799509	1.71e-13
Kctd14	ENSMUSG00000051727	1378.66	-0.629094	0.0817701	9.13e-12
Xylt1	ENSMUSG00000030657	10423.4	-0.453598	0.0600005	2.68e-11
Gbp7	ENSMUSG00000040253	4270.07	0.755086	0.101574	3.17e-11
Gadd45g	ENSMUSG00000021453	1769.27	0.634165	0.0854362	5.19e-11
Pclaf	ENSMUSG00000040204	2457.04	0.73469	0.107055	1.82e-09
Trabd2b	ENSMUSG00000070867	554.696	0.780093	0.117385	5.93e-09
Serpina3f	ENSMUSG00000066363	1842.85	1.18232	0.210771	2.11e-08
Ighg2c	ENSMUSG00000076612	10832.1	1.54448	0.341835	2.15e-08
Ddx25	ENSMUSG00000032101	665.103	-0.617537	0.0966211	5e-08
Jdp2	ENSMUSG00000034271	284.717	0.821116	0.13256	6.72e-08
Ccnd2	ENSMUSG00000000184	13465.3	0.393189	0.0656651	7.73e-08
Cks1b	ENSMUSG00000028044	694.348	0.633762	0.101128	8.82e-08
Gm15848	ENSMUSG00000086706	1093.48	-0.77513	0.126826	1.23e-07
B3gnt7	ENSMUSG00000079445	1196.08	0.60646	0.0979694	1.37e-07
Sh3pxd2a	ENSMUSG00000053617	12559.5	-0.254296	0.0537375	2.25e-07
Plscr1	ENSMUSG00000032369	658.868	0.663628	0.109739	2.56e-07
Gm15411	ENSMUSG00000085971	2204.95	-0.536261	0.0891844	3.5e-07
Nt5e	ENSMUSG00000032420	694.321	0.766305	0.130187	4e-07
Plekhg3	ENSMUSG00000052609	3652.06	-0.413239	0.0731871	5.16e-07
Wfdc17	ENSMUSG00000069792	483.182	0.694261	0.119606	8.13e-07
Birc5	ENSMUSG00000017716	770.321	0.854346	0.152504	1.05e-06
Iigp1	ENSMUSG00000054072	934.661	3.37465	0.592894	1.05e-06
Rrm2	ENSMUSG00000020649	2270.01	0.605222	0.104702	1.05e-06
Ffar2	ENSMUSG00000051314	2159.49	0.651079	0.115998	2.33e-06
Crispld2	ENSMUSG00000031825	79.1486	1.41629	0.385389	2.55e-06
Syt11	ENSMUSG00000068923	2381.77	0.423099	0.0801011	2.65e-06
Tpx2	ENSMUSG00000027469	1532.51	0.715199	0.129459	2.8e-06
Igkv3-12	ENSMUSG00000094117	2445.56	0.680519	0.122867	2.84e-06
Tmem106a	ENSMUSG00000034947	594.954	0.667617	0.120594	2.9e-06
Hmgb2	ENSMUSG00000054717	9867.51	0.42854	0.08214	3.5e-06
Serpina3g	ENSMUSG00000041481	17413.6	0.676008	0.12404	4.2e-06
Tgm2	ENSMUSG00000037820	964.724	0.726269	0.135384	5.34e-06
Zdhhc23	ENSMUSG00000036304	1952.66	-0.35753	0.0773759	5.34e-06
Pmepa1	ENSMUSG00000038400	682.948	0.618404	0.114548	5.55e-06
Ube2c	ENSMUSG00000001403	907.402	0.79941	0.152169	6.26e-06
Fcgr4	ENSMUSG00000059089	174.941	1.34112	0.376682	6.37e-06
Spag5	ENSMUSG00000002055	766.006	0.660463	0.123568	6.37e-06
I730030J21Rik	ENSMUSG00000116504	1711.51	-0.601812	0.113033	7.24e-06
Cdca3	ENSMUSG00000023505	1122.56	0.684156	0.131618	1.17e-05
Prc1	ENSMUSG00000038943	1174.48	0.671563	0.129839	1.33e-05
Gimap4	ENSMUSG00000054435	50130.9	0.31559	0.0778351	1.33e-05
Dnase1l3	ENSMUSG00000025279	3437.67	0.419741	0.0883085	1.36e-05
Marcksl1	ENSMUSG00000047945	7955.34	0.303199	0.0764886	1.36e-05
