# Supplementary material for: Deletion of Ptpn2 in B cells promotes autoimmunity via TLR and JAK/STAT signaling
Source: JCI Insight. 2025 Dec 22;10(24):e196144. doi: 10.1172/jci.insight.196144 (PMC12890481; doi:10.1172/jci.insight.196144)
Supplement: Supporting data values [file jciinsight-10-196144-s098.xlsx]

## Sheet: Fig 1b
Weeks	PTPN2fl/fl - Female												Mb1-Cre;PTPN2fl/fl - Female													PTPN2fl/fl - Male																				Mb1-Cre; PTPN2fl/fl - Male
4	14	15	14	16	14	16	15	16	13	13	13	16	11	14	16	14	13	12	13	13	13	17	15	10	14	14	15	13	17	16	15	14	20	16	16	15	17	18	15	17	19	12	11	17	14	15	15	18	18
8	18	19	19	18	19	17	20	19	22		19	18	20	18	29	17	19	20	20	18	18	19	16		22	18	23	23	22	21	23	21	23		21	25	23	22	19	24	24	22	21	22	23	23	23	24	26
12	20	20	21	20	20	20	21				20	20	22	19	21	20	20	20	21	20	19	20				20	26	27	24	24	26	24	25			28	25	24	23	26		26	25			26	24	27	29
16	20	21	24	22	22						22	21	24	22	24	21	22	23	22	20	20	21				21	27	30	26		27	26				28	31	25	23	29		28	26			29	25	28	33
20	21		25								22	21	25	22	26	22	22	22	23	20						22	26	32								29						28	27			30	27	29	35
24	23										22	22	24	23	26	24	22	22	24	21						23	28	34								28						30	28			32	29	30	38
32	26										25		28	24	26	24	23	25	29							24	30	37								32						31	30			36	34	37	44
40	25										25		30	25			24	27	30							26	34	38														34	32			39	36	38	50
[truncated: 19 more columns]

## Sheet: Fig 1c
	Ptpn2fl/fl	Mb1-Cre;Ptpn2fl/fl
	1.6	1.4
	1.3	1.2
	1.4	1.5
	1.5	1.5
	1.6	1.7

## Sheet: Fig 1d
	Lymphocytes				Plasma cells				MΦ				Giant cells				Fibrosis
PTPN2fl/fl	0	0	0	0	0	1	0	0	0	0	0	0	0	0	0	0	0	0	0	0
Mb1-Cre; PTPN2fl/fl	2	2	0	0	2	1	0	0	3	0	0	0	3	0	0	0	0	0	0	0

## Sheet: Fig 1e
	Lymphocytes					Plasma cells					MΦ					Giant cells					Fibrosis
PTPN2fl/fl	0	1	1	0	1	0	1	0	0	0	0	0	0	0	0	0	0	0	0	0	0	0	0	0	0
Mb1-Cre; PTPN2fl/fl	1	1	0	1	0	1	2	0	1	0	0	0	0	0	0	0	0	0	0	0	0	0	0	0	0

## Sheet: Fig 2a
	Weeks	Ptpn2fl/fl								Mb1-Cre; Ptpn2fl/fl
IFNy	24-26	8.45614	8.43857	1.6022	6.32115	0.918993	1.10254	1.0477	0.728044	0.941448	4.51691	0.599546	0.854371	1.2071	1.27799	1.28284	0.58952
	33-45	1.95278	0.923405	2.32101	1.35284					2.20844	0.542127	0.520509
	44-48	1.58984	0.471667	0.592988	15.5391	0.588124				0.346627	0.833082	0.552577	0.324963	0.270327	2.0595	3.12972	1.34819
TNF-a	24-26	162.875	171.51	28.2846	165.571	23.5278	12.9514	15.6592	12.9283	17.9129	15.6237	17.777	18.8943	20.6554	21.7762	14.3178	12.8337
	33-45	19.2157	13.7575	37.8237	12.8799					17.3465	16.3895	16.4056
	44-48	23.0516	5.64281	310.892	8.81447	9.61338				10.4513	21.2645	22.5064	22.5006	14.1912	17.8886	17.5932	19.5573
IL-1b	24-26	204.598	330.644	64.7877	183.212	26.6713	10.4005	6.20608	5.66279	18.9018	4.76248	28.5733	7.46913	30.9303	11.6296	5.70025	3.75232
	33-45	13.3245	9.85374	19.3181	9.8016					9.93548	7.162	10.7014
	44-48	11.257	7.19386	7.80814	4.01124	449.711				4.5027	4.06695	6.94549	17.7707	20.3145	15.5792	13.4134	27.1032
IL-2	24-26	14.4009	7.25866	2.69328		3.98113	0.657949	1.59892	1.48823	2.62413	3.22949	1.92232	3.60576	2.26009	1.86414	2.25185	1.35763
	33-45	2.67869	2.45773	5.18382	2.60126					2.92932	1.74144	1.23942
	44-48	2.43154	0.644414	1.62162	11.2965	1.28875				0.734025	1.68643	2.18151	0.746193	0.250855	1.76153	0.797041	2.86721
IL-6	24-26					18.6248	11.5348	15.8884		7.49292	8.32689		7.449	50.752	8.48584	22.7658	21.3726
	33-45	12.5681	11.4828	30.232	1.45532						24.5393	40.5296
	44-48	20.927	59.0926	14.6413		3.70908				3.63125	22.0535			14.9379	3.86379
IL-10	24-26	150.605		22.8897	171.751	14.6131	10.0031	15.0246	11.9627	32.6954	16.9047	29.0899	35.5154	30.198	12.413	23.1063	12.2025
	33-45	15.3144	13.9561	67.602	22.0771					26.6862	12.1131	10.5503
	44-48	21.6923	160.414	6.65656	3.83858	7.01033				4.01997	11.1258	17.1909	5.83066	5.74687	16.7632	22.6621	10.0656

## Sheet: Fig 2b
	IgM			IgA			IgG			IgG1			IgG2b			IgG2c			IgG3
	Ptpn2fl/fl	Mb1-Cre; Ptpn2fl/fl		Ptpn2fl/fl	Mb1-Cre; Ptpn2fl/fl		Ptpn2fl/fl	Mb1-Cre; Ptpn2fl/fl		Ptpn2fl/fl	Mb1-Cre; Ptpn2fl/fl		Ptpn2fl/fl	Mb1-Cre; Ptpn2fl/fl		Ptpn2fl/fl	Mb1-Cre; Ptpn2fl/fl		Ptpn2fl/fl	Mb1-Cre; Ptpn2fl/fl
	1485.87	1975.2		1089	527.324		3444.47	4535.29		350.003	610.328		893.532	1223.16		60.4659	33.8506		234.214	250.787
	1788.57	1110.97		1861.88	1507.71		4620.3	4550.6		382.792	544.621		928.684	1118.47		45.405	20.722		290.079	195.835
	1381.57	1854.45		1813.51	607.745		5026.1	5133.08		478.547	397.286		951.604	964.348		40.6446	37.0927		107.645	209.204
	1701.15	1320.81		2023.96	937.203		3366.34	3887.71		423.991	435.102		1083.06	1133.31		24.4927	46.3007		17.5783	281.504
	1764.99	1608.04		1223.37	1471.74		3105.22	5525.61		416.502	468.834		890.296	1548.9		43.9143	79.5426		167.538	235.687
	1229.05	992.569		477.414	598.987		3564.99	6299.77		594.792	756.335		949.216	2641.86		126.25	157.793		216.534	442.534
	1366.83	908.081		1041.22	649.33		4384.81	5750.62		533.252	411.2		1140.43	1875.77		95.856	126.089		11.9486	358.092
	1129.95	1120.42		1548.96	614.945		3527.52	4911.69		643.486	395.779		947.974	1537.45		70.9099	120.66		83.5424	230.755
	874.177	722.933		1960.12	552.179		3294.26	5124.45		613.235	386.035		747.706	1178.99		127.668	98.4918		242.62	319.25
	831.702	903.529		2380.09	517.831		3374.68	5264.95		566.938	478.752		776.501	1742.74		113.041	113.12		247.78	364.091
	520.178	1095.1		1841.22	412.411		3270.71	6002.74		449.1	417.673		654.727	1657.27		139.55	118.068		54.5814	249.613
		1386.93		183.661	3158.1		1241.73	6263.31		422.384	415.272		603.448	1469.49		19.932	131.791		20.8982	458.794
		1624.07			1461.74		905.447	6500.77			592.559		563.348	1852.19			127.98			527.254
		1332.72			1290.66						590.685			2318.18			124.583
					54.7702

## Sheet: Fig 2c
	anti-Insulin			anti-Insulin			anti-Insulin			anti-Insulin				anti-DNA			anti-DNA			anti-DNA			anti-DNA
	Ig			IgM			IgG			IgG2b				Ig			IgM			IgG			IgG2b
	Ptpn2fl/fl	Mb1-Cre; Ptpn2fl/fl		Ptpn2fl/fl	Mb1-Cre; Ptpn2fl/fl		Ptpn2fl/fl	Mb1-Cre; Ptpn2fl/fl		Ptpn2fl/fl	Mb1-Cre; Ptpn2fl/fl			Ptpn2fl/fl	Mb1-Cre; Ptpn2fl/fl		Ptpn2fl/fl	Mb1-Cre; Ptpn2fl/fl		Ptpn2fl/fl	Mb1-Cre; Ptpn2fl/fl		Ptpn2fl/fl	Mb1-Cre; Ptpn2fl/fl
	0.209	0.309		0.946	1.605		1.57	1.838		0.412	1.072			0.266	0.436		0.628	1.552		1.549	2.353		0.431	0.867
	0.197	0.243		0.916	1.987		1.85	2.187		0.575	1.307			0.386	0.343		0.702	1.687		1.76	2.471		0.396	0.907
	0.22	0.33		0.78	1.403		1.77	2.005		0.485	1.099			0.343	0.361		0.612	1.212		1.749	2.551		0.337	1.408
	0.137	0.235		0.813	1.349		1.664	1.915		0.756	0.874			0.191	0.402		0.674	1.102		1.96	2.477		0.59	0.861
	0.203	0.257		0.982	0.81		1.719	1.508		0.566	0.454			0.328	0.373		0.841	0.605		2.061	1.469		0.512	0.353
	0.259	0.192		0.896	0.806		2.152	1.517		0.842	0.472			0.168	0.323		0.806	0.642		2.519	1.528		1.049	0.407
	0.571	0.199		0.411	1.008		1.414	1.995		0.592	1.043			0.591	0.273		0.437	1.389		1.909	2.941		0.758	1.612
	0.287	0.222		0.537	1.732		1.162	1.631		0.299	0.197			0.216	0.281		0.744	1.421		1.291	1.678		0.381	0.3
	0.152	0.974		0.636	1.3		1.05	1.435		0.0294	0.606			0.171	0.245		0.98	1.472		1.792	1.873		0.356	0.773
	0.112	0.458		0.422	1.318		1.15	1.497		0.401	0.546			0.172	0.64		0.895	1.383		1.572	1.714		0.453	0.51
	0.306	0.595		0.26	0.725		0.777	1.212		0.132	0.257			0.267	1.195		0.478	1.18		1.071	1.879		0.253	0.619
	0.179	0.379		0.557	0.824		0.959	1.321		0.155	0.326			0.212	0.858		0.785	1.193		1.521	1.8		0.209	0.423
	0.248	0.34		0.492	0.829		1.346	1.54		0.284	0.302			0.27	0.918		0.62	0.865		1.552	2.124		0.309	1.293
	0.107	0.65		0.77	1.086		1.624	1.722		0.448	0.436			0.1	0.43		0.73	1.3		1.718	1.798		0.279	0.424
	0.446	0.527		1.038	0.863		1.921	1.783		0.34	0.466			0.577	1.189		0.969	0.668		1.411	1.709		0.305	0.43
	0.345	0.937												0.102	1.111
		0.325												0.185	0.989
		0.178												0.418	1.109
		0.28												0.518	0.477
		0.296													1.595
		0.188													0.737
		0.666													0.298
															0.826

## Sheet: Fig 3a
	# of B cells			% B cells
	Ptpn2fl/fl	Mb1-Cre; Ptpn2fl/fl		Ptpn2fl/fl	Mb1-Cre; Ptpn2fl/fl
	14.7411	22.6211		27.5	44.1
	13.8344	14.7285		31.4	33.1
	9.8133	25.6444		31.9	36.9
	12.6903	15.1816		31.9	28.3
	17.6886	12.5067		32	28.5

## Sheet: Fig 3b
		% Immature/Mature (of B cells)
		Ptpn2fl/fl					Mb1-Cre; Ptpn2fl/fl
	Immature	17.2036	19.2438	18.1944	15.7537	15.8597	23.1484	21.2906	21.0598	22.0653	18.9049
	Mature	80.7768	79.5887	80.3441	83.1343	82.6419	75.1568	76.3933	77.2678	76.4663	79.5506

## Sheet: Fig 3c
		% Transitional
		Ptpn2fl/fl					Mb1-Cre; Ptpn2fl/fl
	T1	27.4	27.9	24.8	28	27.8	32.2	32.4	38.9	32.1	32.7
	T2	33.6	32.6	35.1	31	31.1	25.9	22.9	24.1	21.7	25.5
	T3	28.9	29.1	31.6	29.9	31.4	28.2	28.1	21.2	29.2	26.2

[truncated: 46 more sheets: Fig 3d, Fig 3e, Fig 3f, Fig 3g, Fig 3h, Fig 3i, Fig 4a, Fig 4b, Fig 4c, Fig 4d, Fig 4e, Fig 4f, Fig 6a, Fig 6b, Fig 6c, Fig 6d, Fig 7a, Supplemental Fig 1a, Supplemental Fig 1b, Supplemental Fig 2a …]
